# Supplementary material for: An analysis of telehealth in a post-pandemic rural, Midwestern community: increased comfort and a preference for primary care
Source: BMC Health Serv Res. 2025 Feb 18;25:270. doi: 10.1186/s12913-025-12413-5 (PMC11837642; doi:10.1186/s12913-025-12413-5)
Supplement: Supplementary file 2 — Supplementary Material 2. [file 12913_2025_12413_MOESM2_ESM.zip]

Archive with 2 entries (2 files):
- Telehealth Survey Responses.pdf
- Telehealth Survey Responses.xlsx
