# Supplementary material for: An analysis of telehealth in a post-pandemic rural, Midwestern community: increased comfort and a preference for primary care
Source: BMC Health Serv Res. 2025 Feb 18;25:270. doi: 10.1186/s12913-025-12413-5 (PMC11837642; doi:10.1186/s12913-025-12413-5)
Supplement: Supplementary file 2 — Supplementary Material 2. [file 12913_2025_12413_MOESM2_ESM.zip › Telehealth Survey Responses.xlsx]

## Sheet: Sheet0
StartDate	EndDate	Status	IPAddress	Progress	Duration (in seconds)	Finished	RecordedDate	ResponseId	RecipientLastName	RecipientFirstName	RecipientEmail	ExternalReference	LocationLatitude	LocationLongitude	DistributionChannel	UserLanguage	Q4	Q5	Q6	Q7	Q35	Q13	Q37	Q10	Q10_13_TEXT	Q11	Q11_7_TEXT	Q36	Q32	Q33	Q34	Q35	Q35_8_TEXT	Q16	Q15	Q18	Q35	Q35_8_TEXT	Q34	Q19	Q20	Q31	Q36	Q36_8_TEXT	Q22	Q23	Q24	Q28	Q37
Start Date	End Date	Response Type	IP Address	Progress	Duration (in seconds)	Finished	Recorded Date	Response ID	Recipient Last Name	Recipient First Name	Recipient Email	External Data Reference	Location Latitude	Location Longitude	Distribution Channel	User Language	Do you live in Martin County, IN?	What is your age? (Participants must be over the age of 18)	Which of the following best describes your gender?	What is your household's annual income?	How are you completing this survey?	Do you have internet access in your household (wifi, mobile plan/cell phone data, etc.)	How would you describe your internet usage?	Who is your internet service provider? - Selected Choice	Who is your internet service provider? - Other (please specify) - Text	What type of internet service do you have? - Selected Choice	What type of internet service do you have? - Other (please specify) - Text	When did you last upgrade your internet service (change providers or improve speed)?	Before March 2020 (the start of the COVID pandemic), did you have a telehealth appointment?	How many telehealth appointments did you have before March 2020?	What type of telehealth services did you utilize before March 2020? Select all that apply	What appointments did you have via telehealth before March 2020? Select all that apply - Selected Choice	What appointments did you have via telehealth before March 2020? Select all that apply - Other (please specify) - Text	During the Covid pandemic (March 2020 - May 2023), did you have a telehealth appointment?	From March 2020 - May 2023, how many telehealth appointments did you have?	What type of telehealth services did you utilize from March 2020 - May 2023? Select all that apply	What appointments did you have via telehealth from March 2020 - May 2023 Select all that apply - Selected Choice	What appointments did you have via telehealth from March 2020 - May 2023 Select all that apply - Other (please specify) - Text	Since the introduction of fiber optic internet to Martin County in November 2021, how did your telehealth usage change?	Since May 2023 (post-pandemic), have you had a telehealth appointment?	Since May 2023, how many telehealth appointments have you had?	Since May 2023, what type of telehealth services have you utilized? Select all that apply	Since May 2023, what appointments have you had via telehealth? Select all that apply - Selected Choice	Since May 2023, what appointments have you had via telehealth? Select all that apply - Other (please specify) - Text	I feel comfortable having an appointment via telehealth	I have stable enough and fast enough internet to have a video telehealth appointment from home	If suggested by my healthcare provider, I would use telehealth for an appointment	Would you ever consider having a telehealth appointment?	What services would you consider using telehealth for? Select all that apply - Selected Choice
2023-09-05 13:25:25	2023-09-05 13:28:55	IP Address	159.218.82.205	100	210	True	2023-09-05 13:28:59	R_qIaqK1VEPejBglz					38.6717	-87.5128	anonymous	EN	Yes	24	Male	greater than $120,000	At home on your phone/computer etc.	Yes	Multiple times daily	Frontier Communications		Broadband (DSL or Cable)		Over two years ago	No					No						No					Somewhat agree	Somewhat agree	Strongly agree	Yes	Behavioral/Mental health therapy,Surgery follow-up,Appointment to discuss and adjust medications only
2023-09-05 13:42:34	2023-09-05 13:45:33	IP Address	216.176.100.185	100	179	True	2023-09-05 13:45:34	R_1rewGwjbZfsgFqa					38.6624	-86.916	anonymous	EN	Yes	35	Female	$60,000 - $89,999	At home on your phone/computer etc.	Yes	Multiple times daily	RTC		Fiber Optic		Within the last two years	No					Yes	1-5	Video appointment from home	Behavioral/Mental health therapy		Utilized telehealth more since November 2021	Yes	6-10	Video appointment from home	Behavioral/Mental health therapy		Strongly agree	Strongly agree	Strongly agree	Yes	Behavioral/Mental health therapy,Surgery follow-up,Primary Care visit (family medicine, internal medicine, etc.),Appointment to discuss and adjust medications only
2023-09-05 13:51:03	2023-09-05 13:52:37	IP Address	47.243.183.142	100	93	True	2023-09-05 13:52:38	R_3exepKu02qc7AUq					22.2842	114.176	anonymous	EN	Yes	24	Male	$60,000 - $89,999	Public setting on your phone/computer etc.	Yes	Multiple times daily	Viasat		Cell phone data only		Within the last month	Yes	1-5	Video from physician's office to another provider	Surgery follow-up		Yes	6-10	Video from physician's office to another provider	Surgery follow-up		Utilized telehealth more since November 2021	Yes	1-5	Video appointment from home	Physical therapy (guided exercises, post-operation therapy, etc.)		Somewhat disagree	Neither agree nor disagree	Somewhat agree	Maybe	Physical therapy (guided exercises, post-operation therapy, etc.),Primary Care visit (family medicine, internal medicine, etc.)
2023-09-05 13:58:18	2023-09-05 14:02:20	IP Address	173.47.43.215	100	241	True	2023-09-05 14:02:21	R_1pVFy3UbqYiugMD					38.6529	-87.1699	anonymous	EN	Yes	55	Female	greater than $120,000	At home on your phone/computer etc.	Yes	Multiple times daily	RTC		Fiber Optic		Within the last year	No					Yes	1-5	Telephone appointment	Specialty care (cardiologist, pulmonologist, nephrologist, etc)		Utilized telehealth more before November 2021	No					Strongly disagree	Neither agree nor disagree	Strongly disagree	No
2023-09-05 14:12:47	2023-09-05 14:23:10	IP Address	67.61.140.126	100	623	True	2023-09-05 14:23:12	R_1QMVnVG0Tuoie7n					38.7715	-87.3222	anonymous	EN	Yes	49	Female	$90,000 - $119,999	Public setting on your phone/computer etc.	Yes	Multiple times daily	Viasat		Satellite		Over two years ago	No					Yes	1-5	Video from physician's office to another provider,Telephone appointment	Behavioral/Mental health therapy		Utilized telehealth more since November 2021	Yes	6-10	Video from physician's office to another provider,Telephone appointment	Behavioral/Mental health therapy		Somewhat disagree	Strongly disagree	Neither agree nor disagree	Yes	Behavioral/Mental health therapy,Physical therapy (guided exercises, post-operation therapy, etc.),Primary Care visit (family medicine, internal medicine, etc.),Appointment to discuss and adjust medications only
2023-09-05 14:24:21	2023-09-05 14:29:05	IP Address	66.244.113.72	100	284	True	2023-09-05 14:29:06	R_2zSF8icUdGEuGgj					38.6752	-86.7747	anonymous	EN	Yes	55	Female	$90,000 - $119,999	At home on your phone/computer etc.	Yes	Multiple times daily	Smithville		Broadband (DSL or Cable)		Over two years ago	No					Yes	1-5	Video appointment from home,Telephone appointment	Primary Care visit (family medicine, internal medicine, etc.),Appointment to discuss and adjust medications only		Utilized telehealth roughly the same before and after November 2021	Yes	1-5	Telephone appointment	Primary Care visit (family medicine, internal medicine, etc.),Appointment to discuss and adjust medications only		Strongly agree	Somewhat disagree	Somewhat agree	Yes	Physical therapy (guided exercises, post-operation therapy, etc.),Surgery follow-up,Primary Care visit (family medicine, internal medicine, etc.),Appointment to discuss and adjust medications only
2023-09-05 14:30:13	2023-09-05 14:35:15	IP Address	172.56.249.222	100	301	True	2023-09-05 14:35:16	R_2QL55aM316pR3Dw					39.7684	-86.158	anonymous	EN	Yes	64	Female	$30,000 - $59,999	At home on your phone/computer etc.	Yes	Multiple times daily	T-Mobile		Cellular modem		Within the last two years	Yes	1-5	Video appointment from home	Specialty care (cardiologist, pulmonologist, nephrologist, etc)		Yes	1-5	Video appointment from home	Other (please specify)	For disability	Utilized telehealth roughly the same before and after November 2021	No					Strongly agree	Somewhat agree	Somewhat agree	Yes	Primary Care visit (family medicine, internal medicine, etc.),Appointment to discuss and adjust medications only
2023-09-05 14:38:25	2023-09-05 14:42:10	IP Address	174.202.103.85	100	225	True	2023-09-05 14:42:11	R_3rVtNBuRaj2943P					39.2051	-85.9324	anonymous	EN	Yes	29	Female	greater than $120,000	At home on your phone/computer etc.	Yes	Multiple times daily	Other (please specify)	Sparklight	Unsure		Over two years ago	No					No						No					Neither agree nor disagree	Strongly agree	Strongly agree	Maybe	Behavioral/Mental health therapy,Physical therapy (guided exercises, post-operation therapy, etc.),Surgery follow-up,Primary Care visit (family medicine, internal medicine, etc.),Substance abuse treatment program,Specialty care (cardiologist, pulmonologist, nephrologist, etc),Appointment to discuss and adjust medications only
2023-09-05 14:47:59	2023-09-05 14:55:03	IP Address	174.202.102.202	100	423	True	2023-09-05 14:55:04	R_3nloj3fGVQJd4ui					39.1215	-86.5784	anonymous	EN	Yes	25	Female	$60,000 - $89,999	Public setting on your phone/computer etc.	Yes	Multiple times daily	T-Mobile		Other (please specify)	Hot spot	Within the last two years	No					No						No					Somewhat disagree	Somewhat agree	Somewhat disagree	Maybe	Behavioral/Mental health therapy,Appointment to discuss and adjust medications only
2023-09-05 15:02:47	2023-09-05 15:06:16	IP Address	184.16.118.66	100	208	True	2023-09-05 15:06:16	R_PYxvRiENs2Sc8lb					40.7908	-85.8327	anonymous	EN	Yes	56	Female	$90,000 - $119,999	At home on your phone/computer etc.	Yes	Multiple times daily	Frontier Communications		Fiber Optic		Over two years ago	No					No						No					Strongly agree	Strongly agree	Strongly agree	Yes	Behavioral/Mental health therapy,Primary Care visit (family medicine, internal medicine, etc.),Specialty care (cardiologist, pulmonologist, nephrologist, etc)
2023-09-05 15:04:17	2023-09-05 15:07:34	IP Address	50.104.27.83	100	196	True	2023-09-05 15:07:35	R_1NDldoTHUa5JCYJ					39.5177	-87.1238	anonymous	EN	Yes	42	Female	$90,000 - $119,999	At home on your phone/computer etc.	Yes	Multiple times daily	Frontier Communications		Broadband (DSL or Cable)		Over two years ago	No					Yes	6-10	Video appointment from home,Telephone appointment	Primary Care visit (family medicine, internal medicine, etc.),Appointment to discuss and adjust medications only		Utilized telehealth roughly the same before and after November 2021	No					Strongly agree	Somewhat agree	Strongly agree	Yes	Behavioral/Mental health therapy,Physical therapy (guided exercises, post-operation therapy, etc.),Surgery follow-up,Primary Care visit (family medicine, internal medicine, etc.),Appointment to discuss and adjust medications only
2023-09-05 15:18:04	2023-09-05 15:25:32	IP Address	50.104.28.58	100	447	True	2023-09-05 15:25:32	R_3HIbLKw483tyANQ					39.5177	-87.1238	anonymous	EN	Yes	53	Male	greater than $120,000	At home on your phone/computer etc.	Yes	Multiple times daily	Frontier Communications		Unsure		Over two years ago	No					No						No					Neither agree nor disagree	Somewhat agree	Somewhat agree	Yes	Behavioral/Mental health therapy,Surgery follow-up,Primary Care visit (family medicine, internal medicine, etc.),Appointment to discuss and adjust medications only
2023-09-05 15:18:34	2023-09-05 15:29:10	IP Address	50.104.167.70	100	635	True	2023-09-05 15:29:11	R_2AEHpDlvbg9m9jr					39.0021	-85.627	anonymous	EN	Yes	58	Female		Public setting on your phone/computer etc.	Yes	Multiple times daily	Frontier Communications		Broadband (DSL or Cable)		Over two years ago	No					No						No					Somewhat agree	Somewhat agree	Neither agree nor disagree	Yes	Behavioral/Mental health therapy,Physical therapy (guided exercises, post-operation therapy, etc.),Surgery follow-up,Primary Care visit (family medicine, internal medicine, etc.),Substance abuse treatment program,Specialty care (cardiologist, pulmonologist, nephrologist, etc),Appointment to discuss and adjust medications only
2023-09-05 15:25:03	2023-09-05 15:31:57	IP Address	173.47.56.251	100	413	True	2023-09-05 15:31:57	R_1OoY5D7fQ8wmHjd					38.6529	-87.1699	anonymous	EN	Yes	23	Female	$90,000 - $119,999	At home on your phone/computer etc.	Yes	Multiple times daily	Other (please specify)	Sparklight	Broadband (DSL or Cable)		Over two years ago	No					No						No					Neither agree nor disagree	Strongly agree	Strongly agree	Yes	Behavioral/Mental health therapy,Surgery follow-up,Appointment to discuss and adjust medications only
2023-09-05 15:12:50	2023-09-05 15:37:33	IP Address	67.45.32.58	100	1482	True	2023-09-05 15:37:34	R_1QryOcNAtkIUMER					33.7485	-84.3871	anonymous	EN	Yes	42	Female	$30,000 - $59,999	At home on your phone/computer etc.	Yes	Multiple times daily	Hughes Net		Satellite		Over two years ago	No					No						No					Somewhat agree	Strongly disagree	Strongly disagree	Maybe	Behavioral/Mental health therapy,Primary Care visit (family medicine, internal medicine, etc.),Specialty care (cardiologist, pulmonologist, nephrologist, etc),Appointment to discuss and adjust medications only
2023-09-05 15:32:11	2023-09-05 15:37:36	IP Address	50.104.31.213	100	325	True	2023-09-05 15:37:37	R_1kTGuEHMPHtj1Nc					39.5177	-87.1238	anonymous	EN	Yes	63	Female	$90,000 - $119,999	At home on your phone/computer etc.	Yes	Multiple times daily	Other (please specify)	Frontier	Unsure		Over two years ago	No					No						No					Strongly agree	Strongly disagree	Strongly disagree	Yes	Behavioral/Mental health therapy,Primary Care visit (family medicine, internal medicine, etc.),Appointment to discuss and adjust medications only
2023-09-05 15:43:20	2023-09-05 15:49:02	IP Address	50.127.30.236	100	341	True	2023-09-05 15:49:04	R_3yHbUaNuQJ3nS7v					41.0147	-85.0974	anonymous	EN	Yes	69	Female	$30,000 - $59,999	At home on your phone/computer etc.	Yes	Multiple times daily	Frontier Communications		Cellular modem		Within the last year	No						1-5		Other (please specify)	None		No					Somewhat disagree	Somewhat disagree	Strongly disagree	No
2023-09-05 16:02:59	2023-09-05 16:08:12	IP Address	174.202.101.132	100	312	True	2023-09-05 16:08:12	R_pmjfEn30egSabnP					39.2051	-85.9324	anonymous	EN	Yes	43	Female	greater than $120,000	At home on your phone/computer etc.	Yes	Multiple times daily	Cell phone company		Cell phone data only		Over two years ago	No					No						No					Somewhat agree	Somewhat disagree	Somewhat disagree	Maybe	Appointment to discuss and adjust medications only
2023-09-05 15:43:43	2023-09-05 16:08:34	IP Address	216.176.123.194	100	1491	True	2023-09-05 16:08:35	R_3HZatxr3NxKITZm					38.7735	-86.6285	anonymous	EN	Yes	73	Female	$30,000 - $59,999	At home on your phone/computer etc.	Yes	Multiple times daily	RTC		Fiber Optic		Over two years ago	No					No						No					Neither agree nor disagree	Neither agree nor disagree	Somewhat disagree	Maybe	Surgery follow-up
2023-09-05 16:06:22	2023-09-05 16:14:10	IP Address	166.205.141.13	100	467	True	2023-09-05 16:14:10	R_2Qm5ZP7Gy79RJnQ					41.8719	-87.6589	anonymous	EN	Yes	26	Female	greater than $120,000	At home on your phone/computer etc.	Yes	Multiple times daily	RTC		Cellular modem		Over two years ago	No					Yes	16-20	Video appointment from home,Telephone appointment	Behavioral/Mental health therapy,Primary Care visit (family medicine, internal medicine, etc.),Appointment to discuss and adjust medications only		Utilized telehealth roughly the same before and after November 2021	Yes	1-5	Video appointment from home	Behavioral/Mental health therapy		Strongly disagree	Somewhat disagree	Strongly disagree	No
2023-09-05 16:16:05	2023-09-05 16:19:43	IP Address	50.127.53.2	100	217	True	2023-09-05 16:19:44	R_2t9UGVBUfKIV2Jj					41.3458	-85.4155	anonymous	EN	Yes	39	Female	$90,000 - $119,999	Public setting on your phone/computer etc.	Yes	Multiple times daily	Frontier Communications		Broadband (DSL or Cable)		Over two years ago	No					Yes	21+	Video appointment from home,Telephone appointment	Behavioral/Mental health therapy,Primary Care visit (family medicine, internal medicine, etc.)		Utilized telehealth roughly the same before and after November 2021	Yes	1-5	Video appointment from home,Telephone appointment	Behavioral/Mental health therapy,Primary Care visit (family medicine, internal medicine, etc.)		Strongly agree	Somewhat agree	Strongly agree	Yes	Behavioral/Mental health therapy,Primary Care visit (family medicine, internal medicine, etc.)
2023-09-05 16:18:17	2023-09-05 16:20:29	IP Address	216.176.122.240	100	131	True	2023-09-05 16:20:30	R_2ar9KuW4x8DwGgJ					38.7735	-86.6285	anonymous	EN	Yes		Female	$90,000 - $119,999	At home on your phone/computer etc.	Yes	Multiple times daily	RTC		Fiber Optic		Over two years ago	No					No						No					Somewhat agree	Strongly agree	Strongly agree	Maybe	Behavioral/Mental health therapy,Surgery follow-up,Appointment to discuss and adjust medications only
2023-09-05 16:19:59	2023-09-05 16:23:32	IP Address	216.176.100.211	100	213	True	2023-09-05 16:23:32	R_xtKOUJanaDK6zFT					38.6624	-86.916	anonymous	EN	Yes	35	Female	$30,000 - $59,999	At home on your phone/computer etc.	Yes	Multiple times daily	RTC		Fiber Optic		Within the last year	No					Yes	1-5	Video appointment from home	Appointment to discuss and adjust medications only		Utilized telehealth roughly the same before and after November 2021	No					Somewhat disagree	Strongly agree	Somewhat agree	Maybe	Appointment to discuss and adjust medications only
2023-09-05 16:10:32	2023-09-05 16:34:14	IP Address	192.174.99.130	100	1421	True	2023-09-05 16:34:15	R_1oBmbvok2fa44MO					38.6529	-87.1699	anonymous	EN	Yes	50	Female	$90,000 - $119,999	At home on your phone/computer etc.	Yes	Multiple times daily	Frontier Communications		Broadband (DSL or Cable)		Within the last two years	No					Yes	1-5	Video appointment from home	Specialty care (cardiologist, pulmonologist, nephrologist, etc)		Utilized telehealth roughly the same before and after November 2021	Yes	1-5	Video appointment from home	Specialty care (cardiologist, pulmonologist, nephrologist, etc)		Strongly disagree	Neither agree nor disagree	Strongly agree	Yes	Behavioral/Mental health therapy,Specialty care (cardiologist, pulmonologist, nephrologist, etc),Appointment to discuss and adjust medications only
2023-09-05 16:44:25	2023-09-05 16:49:27	IP Address	168.75.198.182	100	301	True	2023-09-05 16:49:27	R_DP5SDgoIOLZNqpz					38.6624	-86.916	anonymous	EN	Yes	66	Female	$60,000 - $89,999	At home on your phone/computer etc.	Yes	Multiple times daily	RTC		Fiber Optic		Within the last two years	No					Yes	1-5	Video appointment from home	Primary Care visit (family medicine, internal medicine, etc.)		Utilized telehealth more before November 2021	No					Strongly agree	Strongly agree	Strongly agree	Yes	Primary Care visit (family medicine, internal medicine, etc.)
2023-09-05 16:57:49	2023-09-05 17:04:35	IP Address	50.104.28.58	100	406	True	2023-09-05 17:04:36	R_3Dqp2Eck6mWmPGM					39.5177	-87.1238	anonymous	EN	Yes	51	Female	greater than $120,000	At home on your phone/computer etc.	Yes	Multiple times daily	Frontier Communications		Broadband (DSL or Cable)		Over two years ago	No					Yes	1-5	Telephone appointment	Specialty care (cardiologist, pulmonologist, nephrologist, etc)		Utilized telehealth roughly the same before and after November 2021	No					Somewhat agree	Strongly agree	Somewhat agree	Yes	Behavioral/Mental health therapy,Substance abuse treatment program,Appointment to discuss and adjust medications only
2023-09-05 17:14:59	2023-09-05 17:20:58	IP Address	174.202.105.163	100	359	True	2023-09-05 17:20:59	R_3iJailokhBvotjj					37.9606	-87.5333	anonymous	EN	Yes	51	Female	$90,000 - $119,999	At home on your phone/computer etc.	Yes	Multiple times daily	Frontier Communications		Unsure		Over two years ago	Yes			Other (please specify)	None	Yes	6-10	Video appointment from home,Telephone appointment	Primary Care visit (family medicine, internal medicine, etc.),Specialty care (cardiologist, pulmonologist, nephrologist, etc)		Utilized telehealth more since November 2021	No					Somewhat agree	Somewhat agree	Somewhat agree	Yes	Primary Care visit (family medicine, internal medicine, etc.),Specialty care (cardiologist, pulmonologist, nephrologist, etc),Appointment to discuss and adjust medications only
2023-09-05 17:38:12	2023-09-05 17:38:23	IP Address	168.75.204.145	100	11	True	2023-09-05 17:38:23	R_3PmyZQRDhGQ6bMB					38.6529	-87.1699	anonymous	EN	No
2023-09-05 17:41:45	2023-09-05 17:44:59	IP Address	216.176.119.218	100	194	True	2023-09-05 17:45:00	R_3RpVECPAW6OgwXy					38.6529	-87.1699	anonymous	EN	Yes	50	Female	$60,000 - $89,999	At home on your phone/computer etc.	Yes	Multiple times daily	RTC		Fiber Optic		Over two years ago	No					No						Yes	1-5	Video appointment from home	Specialty care (cardiologist, pulmonologist, nephrologist, etc)		Somewhat agree	Strongly agree	Strongly agree	Yes	Surgery follow-up,Specialty care (cardiologist, pulmonologist, nephrologist, etc),Appointment to discuss and adjust medications only
2023-09-05 17:40:17	2023-09-05 17:45:04	IP Address	192.174.105.75	100	287	True	2023-09-05 17:45:05	R_OGVpynkUgna9a7L					38.6529	-87.1699	anonymous	EN	Yes	47	Female	$30,000 - $59,999	At home on your phone/computer etc.	Yes	Multiple times daily	Other (please specify)	Sparklight	Fiber Optic		Within the last year	No					No						No					Somewhat agree	Strongly agree	Strongly agree	Yes	Primary Care visit (family medicine, internal medicine, etc.),Appointment to discuss and adjust medications only
2023-09-05 17:42:42	2023-09-05 17:45:06	IP Address	168.75.198.52	100	144	True	2023-09-05 17:45:07	R_2WUAnTb2M32ze0p					38.6624	-86.916	anonymous	EN	Yes	30	Female	$60,000 - $89,999	At home on your phone/computer etc.	Yes	Multiple times daily	RTC		Fiber Optic		Within the last year	No					Yes	1-5	Telephone appointment	Other (please specify)	Urgent care type visit	Utilized telehealth roughly the same before and after November 2021	No					Neither agree nor disagree	Strongly agree	Strongly agree	Yes	Primary Care visit (family medicine, internal medicine, etc.),Appointment to discuss and adjust medications only
2023-09-05 17:45:23	2023-09-05 17:46:16	IP Address	174.202.97.44	100	52	True	2023-09-05 17:46:16	R_87Ha5QWDFdKqYql					39.2318	-85.8884	anonymous	EN	No
2023-09-05 17:45:55	2023-09-05 17:49:35	IP Address	216.176.110.87	100	220	True	2023-09-05 17:49:35	R_3oNsLXGvqgFvyMo					38.655	-87.0509	anonymous	EN	Yes	43	Female	$90,000 - $119,999	At home on your phone/computer etc.	Yes	Multiple times daily	RTC		Fiber Optic		Over two years ago	No					Yes	1-5	Video appointment from home	Specialty care (cardiologist, pulmonologist, nephrologist, etc)		Utilized telehealth roughly the same before and after November 2021	No					Somewhat agree	Strongly agree	Somewhat agree	Yes	Behavioral/Mental health therapy,Surgery follow-up,Primary Care visit (family medicine, internal medicine, etc.),Substance abuse treatment program,Appointment to discuss and adjust medications only
2023-09-05 17:50:13	2023-09-05 17:52:07	IP Address	98.97.11.83	100	113	True	2023-09-05 17:52:07	R_55a8sAXIb25nddf					41.8874	-87.6318	anonymous	EN	Yes	34	Female	greater than $120,000	At home on your phone/computer etc.	Yes	Multiple times daily	Other (please specify)	Starlink	Satellite		Within the last month	No					Yes	1-5	Video appointment from home	Primary Care visit (family medicine, internal medicine, etc.)		Utilized telehealth roughly the same before and after November 2021	No					Somewhat agree	Neither agree nor disagree	Somewhat agree	Yes	Behavioral/Mental health therapy,Surgery follow-up,Primary Care visit (family medicine, internal medicine, etc.),Substance abuse treatment program,Specialty care (cardiologist, pulmonologist, nephrologist, etc),Appointment to discuss and adjust medications only
2023-09-05 17:51:42	2023-09-05 17:55:36	IP Address	216.176.122.161	100	234	True	2023-09-05 17:55:36	R_O3Ev1YjvUrQYW0p					38.6752	-86.7747	anonymous	EN	Yes	67	Female	less than $30,000	At home on your phone/computer etc.	Yes	Multiple times daily	RTC		Fiber Optic		Within the last year	No					No						No					Strongly disagree	Strongly disagree	Somewhat agree	Maybe	Primary Care visit (family medicine, internal medicine, etc.)
2023-09-05 17:51:52	2023-09-05 17:55:41	IP Address	216.176.100.214	100	229	True	2023-09-05 17:55:42	R_shDXBFJIEVibbMd					38.6624	-86.916	anonymous	EN	Yes	37	Male	greater than $120,000	At home on your phone/computer etc.	Yes	Multiple times daily	RTC		Fiber Optic		Within the last month	No					No						No					Somewhat agree	Strongly agree	Strongly agree	Yes	Appointment to discuss and adjust medications only
2023-09-05 17:55:45	2023-09-05 17:58:30	IP Address	173.47.57.218	100	164	True	2023-09-05 17:58:30	R_OBSsc7u4VyP5Snf					38.6529	-87.1699	anonymous	EN	Yes	27	Female	$60,000 - $89,999	At home on your phone/computer etc.	Yes	Multiple times daily	Cable One		Satellite		Within the last two years	No					No						No					Neither agree nor disagree	Strongly agree	Somewhat agree	Maybe	Behavioral/Mental health therapy,Appointment to discuss and adjust medications only
2023-09-05 17:56:14	2023-09-05 17:59:28	IP Address	174.202.104.133	100	194	True	2023-09-05 17:59:29	R_1GvODpN0a10ZPN9					39.2051	-85.9324	anonymous	EN	Yes	22	Male	$30,000 - $59,999	Public setting on your phone/computer etc.	Yes	Multiple times daily	RTC		Fiber Optic		Within the last two years	No					Yes	1-5	Video appointment from home	Other (please specify)	Dermatologist	Utilized telehealth more before November 2021	No					Somewhat disagree	Strongly disagree	Neither agree nor disagree	Maybe	None
2023-09-05 17:53:04	2023-09-05 18:02:50	IP Address	174.202.98.241	100	586	True	2023-09-05 18:02:51	R_22LE83ZhBOcSBhX					39.2051	-85.9324	anonymous	EN	Yes	29	Male	greater than $120,000	Public setting on your phone/computer etc.	Yes	Multiple times daily	Frontier Communications		Fiber Optic		Within the last year	No					No						No					Somewhat agree	Strongly agree	Strongly agree	Yes	Behavioral/Mental health therapy,Physical therapy (guided exercises, post-operation therapy, etc.),Surgery follow-up,Primary Care visit (family medicine, internal medicine, etc.),Substance abuse treatment program,Specialty care (cardiologist, pulmonologist, nephrologist, etc),Appointment to discuss and adjust medications only
2023-09-05 17:25:26	2023-09-05 18:04:05	IP Address	174.202.105.15	100	2319	True	2023-09-05 18:04:06	R_ufX8UivTxbmYe9X					37.9606	-87.5333	anonymous	EN	Yes	66	Female	$30,000 - $59,999	At home on your phone/computer etc.	Yes	Multiple times daily	Frontier Communications		Broadband (DSL or Cable)		Within the last 6 months	No					Yes	1-5	Video appointment from home	Primary Care visit (family medicine, internal medicine, etc.)		Utilized telehealth more before November 2021	No					Neither agree nor disagree	Somewhat disagree	Somewhat agree	Maybe	Substance abuse treatment program,Appointment to discuss and adjust medications only
2023-09-05 18:04:15	2023-09-05 18:07:16	IP Address	173.47.58.100	100	181	True	2023-09-05 18:07:16	R_2S2ZWJ5mSfahS5r					38.6529	-87.1699	anonymous	EN	Yes	39	Male	greater than $120,000	At home on your phone/computer etc.	Yes	Multiple times daily	Cell phone company		Fiber Optic		Over two years ago	No					No						No					Neither agree nor disagree	Strongly agree	Neither agree nor disagree	Maybe	None
2023-09-05 18:07:10	2023-09-05 18:11:04	IP Address	172.56.248.14	100	234	True	2023-09-05 18:11:05	R_3dNgwpRq7XmTc4I					39.7684	-86.158	anonymous	EN	Yes	28	Male	$90,000 - $119,999	At home on your phone/computer etc.	Yes	Multiple times daily	T-Mobile		Cellular modem		Within the last year	No					Yes	1-5	Video appointment from home,Telephone appointment	Behavioral/Mental health therapy,Surgery follow-up,Specialty care (cardiologist, pulmonologist, nephrologist, etc)		Utilized telehealth roughly the same before and after November 2021	Yes			Behavioral/Mental health therapy,Surgery follow-up		Somewhat agree	Strongly disagree	Somewhat agree	Yes	Behavioral/Mental health therapy,Appointment to discuss and adjust medications only
2023-09-05 18:08:06	2023-09-05 18:13:25	IP Address	192.174.126.42	100	318	True	2023-09-05 18:13:26	R_eKISfQKYdPjQwDv					38.6717	-87.5128	anonymous	EN	Yes	47	Female	greater than $120,000	At home on your phone/computer etc.	Yes	Multiple times daily	Other (please specify)	Private	Broadband (DSL or Cable)		Over two years ago	No					No						Yes	1-5	Video appointment from home	Primary Care visit (family medicine, internal medicine, etc.)		Somewhat agree	Strongly agree	Somewhat agree	Yes	Behavioral/Mental health therapy,Surgery follow-up,Primary Care visit (family medicine, internal medicine, etc.)
2023-09-05 18:08:33	2023-09-05 18:13:37	IP Address	98.97.12.248	100	304	True	2023-09-05 18:13:38	R_2Sxg9s6HgLaCC4E					41.8874	-87.6318	anonymous	EN	Yes	27	Female	greater than $120,000	At home on your phone/computer etc.	Yes	Multiple times daily	Other (please specify)	Starlink	Unsure		Within the last 6 months	No					No						No					Somewhat agree	Strongly agree	Somewhat agree	Yes	Primary Care visit (family medicine, internal medicine, etc.)
2023-09-05 18:03:24	2023-09-05 18:15:03	IP Address	192.174.98.143	100	699	True	2023-09-05 18:15:04	R_5BVu0BuKJnUbnLX					38.6529	-87.1699	anonymous	EN	Yes	60	Female	$30,000 - $59,999	At home on your phone/computer etc.	Yes	Multiple times daily	Other (please specify)	Sparklight	Broadband (DSL or Cable)		Over two years ago	No					No						No					Somewhat agree	Strongly agree	Somewhat agree	Yes	Behavioral/Mental health therapy,Physical therapy (guided exercises, post-operation therapy, etc.),Surgery follow-up,Primary Care visit (family medicine, internal medicine, etc.),Appointment to discuss and adjust medications only
2023-09-05 18:12:19	2023-09-05 18:16:25	IP Address	216.176.124.143	100	246	True	2023-09-05 18:16:26	R_2zSGo6SYETOCRH6					38.7735	-86.6285	anonymous	EN	Yes	58	Female	$60,000 - $89,999	At home on your phone/computer etc.	Yes	Multiple times daily	RTC		Fiber Optic		Within the last two years	No					Yes	1-5	Telephone appointment	Primary Care visit (family medicine, internal medicine, etc.)		Utilized telehealth roughly the same before and after November 2021	No					Somewhat agree	Strongly agree	Strongly agree	Yes	Behavioral/Mental health therapy,Primary Care visit (family medicine, internal medicine, etc.),Appointment to discuss and adjust medications only
2023-09-05 17:53:46	2023-09-05 18:16:51	IP Address	216.176.124.84	100	1384	True	2023-09-05 18:16:51	R_2taHFxGwZOpBCp4					38.6752	-86.7747	anonymous	EN	Yes	65	Female	$30,000 - $59,999	At home on your phone/computer etc.	Yes	Multiple times daily	RTC		Fiber Optic		Within the last two years	No					Yes	1-5	Telephone appointment	Primary Care visit (family medicine, internal medicine, etc.)		Utilized telehealth roughly the same before and after November 2021	No					Somewhat agree	Somewhat agree	Somewhat agree	Yes	Primary Care visit (family medicine, internal medicine, etc.),Appointment to discuss and adjust medications only
2023-09-05 18:14:42	2023-09-05 18:17:17	IP Address	172.78.237.172	100	154	True	2023-09-05 18:17:18	R_3MKFYpPoatNAcMU					38.745	-86.4803	anonymous	EN	Yes	31	Female	$60,000 - $89,999	At home on your phone/computer etc.	Yes	Multiple times daily	Frontier Communications		Unsure		Within the last year	No					No						No					Somewhat disagree	Neither agree nor disagree	Somewhat disagree	Maybe	Appointment to discuss and adjust medications only
2023-09-05 18:13:56	2023-09-05 18:20:05	IP Address	24.142.76.238	100	369	True	2023-09-05 18:20:06	R_3g74lqy4ALFKmMR					38.6529	-87.1699	anonymous	EN	Yes	65	Female	$60,000 - $89,999	At home on your phone/computer etc.	Yes	Multiple times daily	RTC		Fiber Optic		Within the last year	No					No						No					Neither agree nor disagree	Strongly agree	Strongly agree	Yes	Physical therapy (guided exercises, post-operation therapy, etc.),Primary Care visit (family medicine, internal medicine, etc.)
2023-09-05 18:12:39	2023-09-05 18:24:05	IP Address	216.176.100.5	100	686	True	2023-09-05 18:24:05	R_2rYCu3xlJGW9BqF					38.6624	-86.916	anonymous	EN	Yes	68	Female	$60,000 - $89,999	At home on your phone/computer etc.	Yes	Multiple times daily	RTC		Fiber Optic		Within the last two years	No					No						No					Somewhat agree	Strongly agree	Somewhat agree	Yes	Behavioral/Mental health therapy,Physical therapy (guided exercises, post-operation therapy, etc.),Primary Care visit (family medicine, internal medicine, etc.),Appointment to discuss and adjust medications only
2023-09-05 18:20:55	2023-09-05 18:25:37	IP Address	192.174.101.30	100	282	True	2023-09-05 18:25:38	R_3nqMkZB1xYmrwkr					38.6529	-87.1699	anonymous	EN	Yes	64	Female	$60,000 - $89,999	At home on your phone/computer etc.	Yes	Multiple times daily	Other (please specify)	Sparklight	Unsure		Over two years ago	No					No						No					Somewhat agree	Strongly agree	Strongly agree	Yes	Behavioral/Mental health therapy,Physical therapy (guided exercises, post-operation therapy, etc.),Surgery follow-up,Primary Care visit (family medicine, internal medicine, etc.),Substance abuse treatment program,Appointment to discuss and adjust medications only
2023-09-05 18:24:20	2023-09-05 18:29:55	IP Address	216.176.125.42	100	334	True	2023-09-05 18:29:55	R_1mJIKgy17QPDlTM					38.7735	-86.6285	anonymous	EN	Yes	51	Female	$30,000 - $59,999	At home on your phone/computer etc.	Yes	Multiple times daily	RTC		Fiber Optic		Within the last year	No					Yes	1-5	Video appointment from home	Specialty care (cardiologist, pulmonologist, nephrologist, etc)		Utilized telehealth roughly the same before and after November 2021	No					Somewhat agree	Somewhat agree	Strongly agree	Yes	Physical therapy (guided exercises, post-operation therapy, etc.),Primary Care visit (family medicine, internal medicine, etc.),Appointment to discuss and adjust medications only
2023-09-05 18:29:16	2023-09-05 18:34:00	IP Address	75.211.219.89	100	284	True	2023-09-05 18:34:01	R_3EEC94hbcOePd77					39.5324	-87.3275	anonymous	EN	Yes	68	Female	$60,000 - $89,999	At home on your phone/computer etc.	Yes	Multiple times daily	Cell phone company		Cellular modem		Over two years ago	No					No						No					Somewhat disagree	Somewhat agree	Somewhat disagree	Maybe	None
2023-09-05 18:34:04	2023-09-05 18:38:44	IP Address	192.174.98.44	100	280	True	2023-09-05 18:38:45	R_1OBjz3XaizJT2K1					38.6529	-87.1699	anonymous	EN	Yes	41	Female	$60,000 - $89,999	At home on your phone/computer etc.	Yes	Multiple times daily	Other (please specify)	Spark light	Broadband (DSL or Cable)		Over two years ago	No					Yes	1-5	Video appointment from home	Primary Care visit (family medicine, internal medicine, etc.)		Utilized telehealth more since November 2021	No					Somewhat agree	Somewhat agree	Somewhat agree	Yes	Behavioral/Mental health therapy,Primary Care visit (family medicine, internal medicine, etc.),Appointment to discuss and adjust medications only
2023-09-05 18:37:21	2023-09-05 18:41:13	IP Address	216.176.101.145	100	232	True	2023-09-05 18:41:14	R_3242gh1mc76PhqL					38.6624	-86.916	anonymous	EN	Yes	57	Female	greater than $120,000	At home on your phone/computer etc.	Yes	Multiple times daily	RTC		Fiber Optic		Within the last year	No					Yes	1-5	Telephone appointment	Specialty care (cardiologist, pulmonologist, nephrologist, etc)		Utilized telehealth more before November 2021	No					Strongly disagree	Strongly agree	Strongly disagree	No
2023-09-05 18:38:53	2023-09-05 18:41:56	IP Address	168.75.198.80	100	182	True	2023-09-05 18:41:56	R_eSb7b37FS9tUHg5					38.6624	-86.916	anonymous	EN	Yes	46	Female	greater than $120,000	At home on your phone/computer etc.	Yes	Multiple times daily	RTC		Fiber Optic		Within the last year	No					No						No					Somewhat agree	Strongly agree	Strongly agree	Yes	Behavioral/Mental health therapy,Surgery follow-up,Primary Care visit (family medicine, internal medicine, etc.)
2023-09-05 18:38:17	2023-09-05 18:42:05	IP Address	174.202.99.183	100	228	True	2023-09-05 18:42:06	R_1IQlAgqZi30gGfI					38.6717	-87.5128	anonymous	EN	Yes	50	Female	$30,000 - $59,999	At home on your phone/computer etc.	Yes	Multiple times daily	Cell phone company		Cell phone data only		Over two years ago	No					Yes	1-5	Video appointment from home	Specialty care (cardiologist, pulmonologist, nephrologist, etc)		Utilized telehealth roughly the same before and after November 2021	No					Neither agree nor disagree	Somewhat disagree	Somewhat agree	Yes	Behavioral/Mental health therapy,Surgery follow-up,Appointment to discuss and adjust medications only
2023-09-05 18:12:53	2023-09-05 18:44:59	IP Address	184.16.185.164	100	1925	True	2023-09-05 18:44:59	R_2YFenSwuDApX5Is					41.1204	-85.8688	anonymous	EN	Yes	51	Female	$90,000 - $119,999	At home on your phone/computer etc.	Yes	Multiple times daily	Frontier Communications		Broadband (DSL or Cable)		Within the last two years	No					Yes	1-5	Video appointment from home	Specialty care (cardiologist, pulmonologist, nephrologist, etc),Appointment to discuss and adjust medications only		Utilized telehealth roughly the same before and after November 2021	No					Somewhat agree	Somewhat disagree	Somewhat agree	Maybe	Surgery follow-up,Primary Care visit (family medicine, internal medicine, etc.),Appointment to discuss and adjust medications only
2023-09-05 18:38:37	2023-09-05 18:45:34	IP Address	174.202.99.156	100	416	True	2023-09-05 18:45:34	R_3EglMKOtX2qmE0D					38.6717	-87.5128	anonymous	EN	Yes	65	Male	greater than $120,000	At home on your phone/computer etc.	Yes	Multiple times daily	Cell phone company		Cellular modem		Within the last two years	No					Yes	1-5	Video appointment from home	Specialty care (cardiologist, pulmonologist, nephrologist, etc)		Utilized telehealth roughly the same before and after November 2021	No					Strongly agree	Strongly agree	Somewhat agree	Yes	Surgery follow-up,Primary Care visit (family medicine, internal medicine, etc.),Specialty care (cardiologist, pulmonologist, nephrologist, etc),Appointment to discuss and adjust medications only
2023-09-05 18:42:25	2023-09-05 18:47:57	IP Address	216.176.101.21	100	332	True	2023-09-05 18:47:58	R_3JxcwwlAYZStSVN					38.6624	-86.916	anonymous	EN	Yes	44	Male	greater than $120,000	At home on your phone/computer etc.	Yes	Multiple times daily	RTC		Fiber Optic		Within the last two years	No					Yes	1-5	Video appointment from home	Primary Care visit (family medicine, internal medicine, etc.)		Utilized telehealth roughly the same before and after November 2021	No					Somewhat agree	Strongly agree	Somewhat agree	Yes	Surgery follow-up,Primary Care visit (family medicine, internal medicine, etc.),Appointment to discuss and adjust medications only
2023-09-05 18:48:00	2023-09-05 18:51:43	IP Address	76.181.4.48	100	222	True	2023-09-05 18:51:44	R_2xRXGUCj7qcK6KH					39.4057	-87.4026	anonymous	EN	Yes	29	Female	$90,000 - $119,999	Public setting on your phone/computer etc.	Yes	Multiple times daily	Frontier Communications		Unsure		Within the last month	No					Yes	1-5	Telephone appointment	Behavioral/Mental health therapy,Primary Care visit (family medicine, internal medicine, etc.),Appointment to discuss and adjust medications only		Utilized telehealth roughly the same before and after November 2021	No					Neither agree nor disagree	Neither agree nor disagree	Neither agree nor disagree	Yes	Behavioral/Mental health therapy,Primary Care visit (family medicine, internal medicine, etc.),Specialty care (cardiologist, pulmonologist, nephrologist, etc),Appointment to discuss and adjust medications only
2023-09-05 18:49:06	2023-09-05 18:52:27	IP Address	50.102.196.123	100	201	True	2023-09-05 18:52:27	R_9YzlQjBwzs7w5Mt					38.7613	-85.4066	anonymous	EN	Yes	64	Female	less than $30,000	At home on your phone/computer etc.	Yes	Multiple times daily	Frontier Communications		Unsure		Over two years ago	No					No						No					Neither agree nor disagree	Neither agree nor disagree	Neither agree nor disagree	Maybe	Primary Care visit (family medicine, internal medicine, etc.),Appointment to discuss and adjust medications only
2023-09-05 18:50:19	2023-09-05 18:59:41	IP Address	168.75.198.133	100	562	True	2023-09-05 18:59:42	R_1kZZoHlynPoiVpq					38.6624	-86.916	anonymous	EN	Yes	71	Female	$60,000 - $89,999	At home on your phone/computer etc.	Yes	Multiple times daily	RTC		Fiber Optic		Within the last year	No						6-10	Video appointment from home,Telephone appointment	Primary Care visit (family medicine, internal medicine, etc.),Specialty care (cardiologist, pulmonologist, nephrologist, etc),Appointment to discuss and adjust medications only		Utilized telehealth roughly the same before and after November 2021	Yes	1-5	Video from physician's office to another provider	Specialty care (cardiologist, pulmonologist, nephrologist, etc)		Somewhat agree	Somewhat agree	Somewhat agree	Yes	Surgery follow-up,Primary Care visit (family medicine, internal medicine, etc.),Appointment to discuss and adjust medications only
2023-09-05 18:52:05	2023-09-05 18:59:45	IP Address	216.176.100.29	100	459	True	2023-09-05 18:59:46	R_1f3iM6v0pub1xbM					38.6624	-86.916	anonymous	EN	Yes	75	Female	less than $30,000	At home on your phone/computer etc.	Yes	Multiple times daily	RTC		Unsure		Within the last year	No					No						No					Somewhat disagree	Somewhat agree	Somewhat agree	Yes	Primary Care visit (family medicine, internal medicine, etc.),Appointment to discuss and adjust medications only
2023-09-05 18:58:02	2023-09-05 19:00:40	IP Address	216.176.118.159	100	157	True	2023-09-05 19:00:41	R_2tahdxq3KcxYI7h					38.6529	-87.1699	anonymous	EN	Yes	18	Female	$60,000 - $89,999	At home on your phone/computer etc.	Yes	Multiple times daily	RTC		Fiber Optic		Over two years ago	No					Yes	1-5	Video appointment from home,Telephone appointment	Behavioral/Mental health therapy,Primary Care visit (family medicine, internal medicine, etc.),Appointment to discuss and adjust medications only		Utilized telehealth roughly the same before and after November 2021	No					Strongly agree	Strongly agree	Strongly agree	Yes	Behavioral/Mental health therapy,Primary Care visit (family medicine, internal medicine, etc.),Appointment to discuss and adjust medications only
2023-09-05 18:54:13	2023-09-05 19:02:04	IP Address	216.176.119.74	100	470	True	2023-09-05 19:02:04	R_1GIdQ3go5ByXq9N					38.6624	-86.916	anonymous	EN	Yes	57	Female	$90,000 - $119,999	At home on your phone/computer etc.	Yes	Multiple times daily	RTC		Fiber Optic		Within the last two years	No					Yes	1-5	Video appointment from home	Specialty care (cardiologist, pulmonologist, nephrologist, etc)		Utilized telehealth roughly the same before and after November 2021	No					Neither agree nor disagree	Strongly disagree	Neither agree nor disagree	Yes	Primary Care visit (family medicine, internal medicine, etc.),Appointment to discuss and adjust medications only
2023-09-05 19:01:21	2023-09-05 19:04:31	IP Address	192.174.98.47	100	190	True	2023-09-05 19:04:33	R_3I9PSu2PNW3hecJ					38.6529	-87.1699	anonymous	EN	Yes	34	Male	greater than $120,000	At home on your phone/computer etc.	Yes	Multiple times daily	Cable One		Broadband (DSL or Cable)		Over two years ago	No					No						No					Neither agree nor disagree	Strongly agree	Somewhat disagree	Maybe	Behavioral/Mental health therapy,Surgery follow-up,Appointment to discuss and adjust medications only
2023-09-05 19:02:32	2023-09-05 19:09:02	IP Address	192.174.97.56	100	389	True	2023-09-05 19:09:02	R_Pu3qRecy15wjskN					38.6529	-87.1699	anonymous	EN	Yes	46	Female	$60,000 - $89,999	At home on your phone/computer etc.	Yes	Multiple times daily	Other (please specify)	Sparklite	Broadband (DSL or Cable)		Within the last two years	No					Yes	1-5	Telephone appointment	Primary Care visit (family medicine, internal medicine, etc.)		Utilized telehealth roughly the same before and after November 2021	No					Somewhat agree	Somewhat agree	Strongly agree	Yes	Behavioral/Mental health therapy,Primary Care visit (family medicine, internal medicine, etc.),Appointment to discuss and adjust medications only
2023-09-05 19:02:00	2023-09-05 19:10:24	IP Address	216.176.101.145	100	504	True	2023-09-05 19:10:24	R_3qByQ8lWNAunbVf					38.6624	-86.916	anonymous	EN	Yes	56	Male	greater than $120,000	At home on your phone/computer etc.	Yes	Multiple times daily	RTC		Fiber Optic		Within the last two years	No					No						No					Somewhat disagree	Strongly agree	Strongly agree	Yes	Other (please specify)
2023-09-05 19:13:11	2023-09-05 19:18:10	IP Address	168.75.198.198	100	299	True	2023-09-05 19:18:11	R_OPSAzStKOiK9whb					38.6624	-86.916	anonymous	EN	Yes	35	Female	greater than $120,000	At home on your phone/computer etc.	Yes	Multiple times daily	RTC		Unsure		Within the last two years	No					No						No					Somewhat agree	Strongly agree	Somewhat agree	Yes	Behavioral/Mental health therapy,Physical therapy (guided exercises, post-operation therapy, etc.),Appointment to discuss and adjust medications only
2023-09-05 19:15:09	2023-09-05 19:18:20	IP Address	216.176.101.152	100	191	True	2023-09-05 19:18:21	R_2SxzuYS3flcNfJN					38.6624	-86.916	anonymous	EN	Yes	71	Female	$30,000 - $59,999	At home on your phone/computer etc.	Yes	Multiple times a week	RTC		Unsure		Within the last year	No					No						No					Somewhat disagree	Somewhat disagree	Strongly disagree	Maybe	Primary Care visit (family medicine, internal medicine, etc.)
2023-09-05 19:15:46	2023-09-05 19:18:30	IP Address	50.104.1.193	100	164	True	2023-09-05 19:18:31	R_2SGHyGoGC8z4TCf					39.5177	-87.1238	anonymous	EN	Yes	42	Male	greater than $120,000	At home on your phone/computer etc.	Yes	Multiple times daily	Frontier Communications		Broadband (DSL or Cable)		Over two years ago	No					No						No					Somewhat agree	Somewhat agree	Somewhat agree	Yes	Physical therapy (guided exercises, post-operation therapy, etc.),Surgery follow-up,Primary Care visit (family medicine, internal medicine, etc.)
2023-09-05 19:14:26	2023-09-05 19:18:31	IP Address	216.176.122.155	100	245	True	2023-09-05 19:18:32	R_6D0mRmgoWm26RRD					38.9483	-86.6129	anonymous	EN	Yes	35	Female	$60,000 - $89,999	At home on your phone/computer etc.	Yes	Multiple times daily	RTC		Broadband (DSL or Cable)		Within the last year	No						1-5					No					Somewhat disagree	Somewhat agree	Somewhat agree	Maybe	Primary Care visit (family medicine, internal medicine, etc.)
2023-09-05 19:16:33	2023-09-05 19:20:31	IP Address	107.127.49.23	100	238	True	2023-09-05 19:20:32	R_3OA2iHqUvOGeMgN					35.2296	-80.843	anonymous	EN	Yes	49	Female	$30,000 - $59,999	At home on your phone/computer etc.	No							No					No						No					Strongly disagree	Strongly disagree	Somewhat disagree	Maybe	Surgery follow-up,Appointment to discuss and adjust medications only
2023-09-05 19:11:06	2023-09-05 19:20:51	IP Address	184.16.186.204	100	584	True	2023-09-05 19:20:51	R_3NKRqlZvDXpU5UF					41.3479	-85.1398	anonymous	EN	Yes	55	Female	$30,000 - $59,999	At home on your phone/computer etc.	Yes	Multiple times daily	Frontier Communications		Broadband (DSL or Cable)		Over two years ago	No					Yes	1-5	Video appointment from home	Specialty care (cardiologist, pulmonologist, nephrologist, etc)		Utilized telehealth roughly the same before and after November 2021	Yes	1-5	Video appointment from home	Behavioral/Mental health therapy		Somewhat agree	Somewhat disagree	Strongly agree	Yes	Behavioral/Mental health therapy,Surgery follow-up
2023-09-05 19:19:28	2023-09-05 19:22:34	IP Address	174.202.98.81	100	185	True	2023-09-05 19:22:35	R_1C30R6egbu4OAhv					39.2051	-85.9324	anonymous	EN	Yes	24	Male	$30,000 - $59,999	Public setting on your phone/computer etc.	Yes	Multiple times daily	Other (please specify)	Frontier	Unsure		Over two years ago	No						1-5	Telephone appointment	Appointment to discuss and adjust medications only		Utilized telehealth roughly the same before and after November 2021	No					Neither agree nor disagree	Neither agree nor disagree	Neither agree nor disagree	No
2023-09-05 19:23:23	2023-09-05 19:25:42	IP Address	168.75.198.66	100	138	True	2023-09-05 19:25:42	R_1N8Gc4E59Vyfi3P					38.6624	-86.916	anonymous	EN	Yes	44	Female	greater than $120,000	At home on your phone/computer etc.	Yes	Multiple times daily	RTC		Fiber Optic		Within the last two years	No					No						No					Somewhat agree	Strongly agree	Somewhat disagree	Maybe	Surgery follow-up,Appointment to discuss and adjust medications only
2023-09-05 19:22:00	2023-09-05 19:26:29	IP Address	216.176.122.6	100	269	True	2023-09-05 19:26:30	R_3nPl1XpTFU0sDJY					38.745	-86.4803	anonymous	EN	Yes	38	Female	greater than $120,000	At home on your phone/computer etc.	Yes	Multiple times daily	RTC		Fiber Optic		Over two years ago	No					Yes	6-10	Video appointment from home	Primary Care visit (family medicine, internal medicine, etc.)		Utilized telehealth more since November 2021	Yes	1-5	Video appointment from home	Primary Care visit (family medicine, internal medicine, etc.)		Somewhat agree	Somewhat agree	Somewhat agree	Yes	Physical therapy (guided exercises, post-operation therapy, etc.),Primary Care visit (family medicine, internal medicine, etc.),Appointment to discuss and adjust medications only
2023-09-05 19:30:16	2023-09-05 19:30:48	IP Address	172.59.81.205	100	31	True	2023-09-05 19:30:49	R_27etqEKC4OkifYo					38.2539	-85.76	anonymous	EN	No
2023-09-05 19:26:03	2023-09-05 19:31:22	IP Address	216.176.101.134	100	318	True	2023-09-05 19:31:22	R_2XiIfOV58HBmhYz					38.6624	-86.916	anonymous	EN	Yes	19	Female	less than $30,000	At home on your phone/computer etc.	Yes	Multiple times daily	Unsure		Cellular modem		Within the last month	No					Yes	1-5	Telephone appointment	Behavioral/Mental health therapy,Primary Care visit (family medicine, internal medicine, etc.)		Utilized telehealth more before November 2021	No					Strongly agree	Somewhat agree	Somewhat agree	Yes	Primary Care visit (family medicine, internal medicine, etc.)
2023-09-05 19:29:12	2023-09-05 19:33:13	IP Address	192.174.99.130	100	241	True	2023-09-05 19:33:14	R_UL6MlydJPu2oS3f					38.6529	-87.1699	anonymous	EN	Yes	52	Male	$90,000 - $119,999	At home on your phone/computer etc.	Yes	Multiple times daily	RTC		Fiber Optic		Within the last year	No					No						No					Neither agree nor disagree	Strongly disagree	Neither agree nor disagree	Yes	Surgery follow-up
2023-09-05 19:29:53	2023-09-05 19:33:35	IP Address	168.75.198.169	100	222	True	2023-09-05 19:33:36	R_40yL4zQbXzBm2Fb					38.6624	-86.916	anonymous	EN	Yes	54	Male	$60,000 - $89,999	Public setting on your phone/computer etc.	Yes	Multiple times daily	RTC		Fiber Optic		Within the last year	No					Yes	1-5	Video appointment from home,Video from physician's office to another provider	Surgery follow-up,Specialty care (cardiologist, pulmonologist, nephrologist, etc)		Utilized telehealth more before November 2021	Yes	1-5	Video from physician's office to another provider	Specialty care (cardiologist, pulmonologist, nephrologist, etc)		Somewhat disagree	Strongly agree	Somewhat disagree	Maybe	Appointment to discuss and adjust medications only
2023-09-05 19:33:10	2023-09-05 19:36:37	IP Address	166.199.152.45	100	207	True	2023-09-05 19:36:38	R_21vtbOf9aXH9bSJ					41.8486	-87.6288	anonymous	EN	Yes	44	Male	$90,000 - $119,999	Public setting on your phone/computer etc.	Yes	Multiple times daily	Cell phone company		Cell phone data only		Within the last year	No					No						No					Somewhat agree	Somewhat agree	Somewhat agree	Maybe	Primary Care visit (family medicine, internal medicine, etc.)
2023-09-05 19:35:38	2023-09-05 19:40:11	IP Address	192.174.101.188	100	273	True	2023-09-05 19:40:12	R_RPukZkYLzLb2C7T					38.6624	-86.916	anonymous	EN	Yes	52	Female	$60,000 - $89,999	At home on your phone/computer etc.	Yes	Multiple times daily	Cable One		Broadband (DSL or Cable)		Within the last 6 months	No					No						No					Somewhat agree	Somewhat agree	Neither agree nor disagree	Maybe	Primary Care visit (family medicine, internal medicine, etc.)
2023-09-05 19:40:26	2023-09-05 19:47:59	IP Address	174.202.106.220	100	452	True	2023-09-05 19:47:59	R_pN0xU9FK6082AVP					39.2998	-85.4918	anonymous	EN	Yes	55	Female	greater than $120,000	At home on your phone/computer etc.	Yes	Multiple times daily	Cell phone company		Cellular modem		Over two years ago	No					No						No					Neither agree nor disagree	Strongly agree	Somewhat agree	Yes	Primary Care visit (family medicine, internal medicine, etc.)
2023-09-05 19:42:52	2023-09-05 19:48:07	IP Address	174.202.98.124	100	314	True	2023-09-05 19:48:08	R_RQqBYbdiCM4KwvL					39.2051	-85.9324	anonymous	EN	Yes	61	Female	$60,000 - $89,999	At home on your phone/computer etc.	Yes	Multiple times daily	Unsure		Broadband (DSL or Cable)		Within the last year	No					Yes	1-5	Video appointment from home	Appointment to discuss and adjust medications only		Utilized telehealth roughly the same before and after November 2021	No					Strongly disagree	Strongly disagree	Strongly disagree	Yes	Behavioral/Mental health therapy,Surgery follow-up,Primary Care visit (family medicine, internal medicine, etc.),Appointment to discuss and adjust medications only
2023-09-05 19:35:58	2023-09-05 19:49:30	IP Address	168.75.198.197	100	811	True	2023-09-05 19:49:30	R_saFYjpwwqnJNDJn					38.6624	-86.916	anonymous	EN	Yes	63	Male	$90,000 - $119,999	At home on your phone/computer etc.	Yes	Multiple times daily	RTC		Fiber Optic		Within the last two years	No					Yes	1-5	Video appointment from home,Video from physician's office to another provider	Specialty care (cardiologist, pulmonologist, nephrologist, etc)		Utilized telehealth more since November 2021	Yes	1-5	Video appointment from home,Video from physician's office to another provider	Specialty care (cardiologist, pulmonologist, nephrologist, etc)		Strongly agree	Strongly agree	Somewhat agree	Yes	Primary Care visit (family medicine, internal medicine, etc.),Specialty care (cardiologist, pulmonologist, nephrologist, etc),Appointment to discuss and adjust medications only
2023-09-05 19:50:55	2023-09-05 19:53:56	IP Address	173.47.58.30	100	181	True	2023-09-05 19:53:57	R_1JRciA7ywboTWlf					38.6529	-87.1699	anonymous	EN	Yes	23	Female	greater than $120,000	At home on your phone/computer etc.	Yes	Multiple times daily	RTC		Unsure		Over two years ago	No					Yes	1-5	Video appointment from home,Telephone appointment	Primary Care visit (family medicine, internal medicine, etc.)		Utilized telehealth roughly the same before and after November 2021	No					Somewhat agree	Strongly agree	Somewhat agree	Yes	Primary Care visit (family medicine, internal medicine, etc.)
2023-09-05 19:54:42	2023-09-05 20:01:10	IP Address	75.245.200.189	100	387	True	2023-09-05 20:01:10	R_2CHqjxOIaYhRNwT					39.4057	-87.4026	anonymous	EN	Yes	65	Female	$90,000 - $119,999	At home on your phone/computer etc.	Yes	Multiple times daily	Cell phone company		Cell phone data only		Over two years ago	No					No						No					Strongly disagree	Strongly disagree	Strongly disagree	No
2023-09-05 20:07:22	2023-09-05 20:13:33	IP Address	76.11.172.154	100	371	True	2023-09-05 20:13:34	R_2Tueold5RpduYzM					38.745	-86.4803	anonymous	EN	Yes	57	Female	$60,000 - $89,999	At home on your phone/computer etc.	Yes	Multiple times daily	Other (please specify)	Spark light	Broadband (DSL or Cable)		Over two years ago	No					No						No					Neither agree nor disagree	Somewhat agree	Somewhat agree	Maybe	Behavioral/Mental health therapy,Appointment to discuss and adjust medications only
2023-09-05 20:13:51	2023-09-05 20:17:17	IP Address	216.176.123.239	100	205	True	2023-09-05 20:17:17	R_1PXLrRbhQMzGpMO					40.9554	-85.011	anonymous	EN	Yes	38	Female	$60,000 - $89,999	At home on your phone/computer etc.	Yes	Multiple times daily	RTC		Fiber Optic		Within the last two years	No					No						No					Somewhat agree	Somewhat agree	Somewhat agree	Yes	Other (please specify)
2023-09-05 20:12:53	2023-09-05 20:18:04	IP Address	216.176.101.5	100	310	True	2023-09-05 20:18:05	R_1kHe7XwNx8w6Kmj					38.6624	-86.916	anonymous	EN	Yes	24	Female	$60,000 - $89,999	At home on your phone/computer etc.	Yes	Multiple times daily	Frontier Communications		Fiber Optic		Within the last year	No					Yes	1-5	Video appointment from home	Specialty care (cardiologist, pulmonologist, nephrologist, etc)		Utilized telehealth roughly the same before and after November 2021	No					Strongly agree	Strongly agree	Strongly agree	Yes	Behavioral/Mental health therapy,Physical therapy (guided exercises, post-operation therapy, etc.),Surgery follow-up,Specialty care (cardiologist, pulmonologist, nephrologist, etc),Appointment to discuss and adjust medications only
2023-09-05 20:11:08	2023-09-05 20:18:11	IP Address	173.47.57.131	100	422	True	2023-09-05 20:18:11	R_pcGU429icqpsPOF					38.6529	-87.1699	anonymous	EN	Yes	30	Female	less than $30,000	At home on your phone/computer etc.	Yes	Multiple times daily	Other (please specify)	Sparklight	Broadband (DSL or Cable)		Over two years ago	No					Yes	6-10	Video appointment from home,Telephone appointment	Behavioral/Mental health therapy		Utilized telehealth roughly the same before and after November 2021	Yes	1-5	Video appointment from home	Behavioral/Mental health therapy		Strongly agree	Strongly agree	Strongly agree	Yes	Behavioral/Mental health therapy
2023-09-05 20:17:23	2023-09-05 20:19:34	IP Address	216.176.100.94	100	130	True	2023-09-05 20:19:34	R_1CyIOgRvEVNyYYh					38.6624	-86.916	anonymous	EN	Yes	41	Male	greater than $120,000	At home on your phone/computer etc.	Yes	Multiple times daily	RTC		Fiber Optic		Within the last year	No					No						No					Neither agree nor disagree	Neither agree nor disagree	Neither agree nor disagree	No
2023-09-05 20:08:37	2023-09-05 20:23:50	IP Address	168.75.198.92	100	913	True	2023-09-05 20:23:51	R_31LdoDimvxt7jFI					38.6624	-86.916	anonymous	EN	Yes	27	Male	greater than $120,000	Public setting on your phone/computer etc.	Yes	Multiple times daily	RTC		Fiber Optic		Within the last two years	No					No						No					Somewhat disagree	Strongly agree	Somewhat disagree	Maybe	None
2023-09-05 20:17:30	2023-09-05 20:25:14	IP Address	24.142.76.43	100	463	True	2023-09-05 20:25:14	R_2P7DbNDx1kLvsnH					38.6529	-87.1699	anonymous	EN	Yes	41	Female	greater than $120,000	At home on your phone/computer etc.	Yes	Multiple times daily	Unsure		Fiber Optic		Within the last two years	Yes	1-5	Video appointment from home	Primary Care visit (family medicine, internal medicine, etc.),Specialty care (cardiologist, pulmonologist, nephrologist, etc),Appointment to discuss and adjust medications only		Yes	1-5	Video appointment from home	Specialty care (cardiologist, pulmonologist, nephrologist, etc),Appointment to discuss and adjust medications only		Utilized telehealth more since November 2021	No					Strongly agree	Strongly agree	Strongly agree	Yes	Primary Care visit (family medicine, internal medicine, etc.),Specialty care (cardiologist, pulmonologist, nephrologist, etc)
2023-09-05 20:22:21	2023-09-05 20:27:50	IP Address	75.107.57.190	100	329	True	2023-09-05 20:27:50	R_AKwRLTeulTdO6fD					39.1554	-90.815	anonymous	EN	Yes	52	Female	$60,000 - $89,999	Public setting on your phone/computer etc.	Yes	Multiple times daily	Other (please specify)	Exceed	Satellite		Over two years ago	No					No						Yes	1-5	Telephone appointment	Other (please specify)	None	Somewhat agree	Somewhat disagree	Somewhat agree	Maybe	Primary Care visit (family medicine, internal medicine, etc.),Appointment to discuss and adjust medications only
2023-09-05 20:26:23	2023-09-05 20:31:15	IP Address	174.239.116.233	100	291	True	2023-09-05 20:31:16	R_TcHZo3pny0LQ6cN					41.8502	-87.6736	anonymous	EN	Yes	43	Female	greater than $120,000	At home on your phone/computer etc.	Yes	Multiple times daily	RTC		Fiber Optic		Over two years ago	No					No						No					Neither agree nor disagree	Strongly agree	Somewhat disagree	Maybe	Primary Care visit (family medicine, internal medicine, etc.),Appointment to discuss and adjust medications only
2023-09-05 20:45:33	2023-09-05 20:51:19	IP Address	174.202.104.86	100	345	True	2023-09-05 20:51:19	R_24uuALSju8FR8M7					39.2051	-85.9324	anonymous	EN	Yes	71	Female	less than $30,000	At home on your phone/computer etc.	No							No					No											Somewhat disagree	Strongly disagree	Somewhat agree	Yes	Behavioral/Mental health therapy,Physical therapy (guided exercises, post-operation therapy, etc.),Appointment to discuss and adjust medications only
2023-09-05 21:08:53	2023-09-05 21:12:48	IP Address	168.75.198.169	100	234	True	2023-09-05 21:12:48	R_3FOjEsiIJnccMr0					38.6624	-86.916	anonymous	EN	Yes	51	Female	$30,000 - $59,999	At home on your phone/computer etc.	Yes	Multiple times daily	RTC		Fiber Optic		Within the last 6 months	No					Yes	1-5	Video appointment from home	Primary Care visit (family medicine, internal medicine, etc.)		Utilized telehealth roughly the same before and after November 2021	No					Somewhat disagree	Strongly agree	Somewhat agree	Maybe	Surgery follow-up,Primary Care visit (family medicine, internal medicine, etc.),Appointment to discuss and adjust medications only
2023-09-05 21:11:50	2023-09-05 21:17:13	IP Address	168.75.198.241	100	323	True	2023-09-05 21:17:14	R_WpShND5wfxf3DyN					38.6624	-86.916	anonymous	EN	Yes	69	Female	less than $30,000	At home on your phone/computer etc.	Yes	Multiple times daily	RTC		Broadband (DSL or Cable)		Within the last 6 months	No					No						No					Neither agree nor disagree	Strongly agree	Neither agree nor disagree	Maybe	Appointment to discuss and adjust medications only
2023-09-05 21:22:34	2023-09-05 21:28:10	IP Address	216.176.122.160	100	336	True	2023-09-05 21:28:11	R_2z5OvwckqnjO6eR					38.6752	-86.7747	anonymous	EN	Yes	54	Female	$90,000 - $119,999	At home on your phone/computer etc.	Yes	Multiple times daily	RTC		Fiber Optic		Within the last year	No					Yes	1-5	Telephone appointment	Specialty care (cardiologist, pulmonologist, nephrologist, etc),Appointment to discuss and adjust medications only		Utilized telehealth roughly the same before and after November 2021	No					Strongly agree	Strongly agree	Strongly agree	Yes	Physical therapy (guided exercises, post-operation therapy, etc.),Surgery follow-up,Primary Care visit (family medicine, internal medicine, etc.)
2023-09-05 21:27:41	2023-09-05 21:42:51	IP Address	216.176.100.61	100	910	True	2023-09-05 21:42:52	R_3qlJMhv106OedE0					38.6624	-86.916	anonymous	EN	Yes	79	Female	$30,000 - $59,999	At home on your phone/computer etc.	Yes	Multiple times daily	RTC		Fiber Optic		Within the last year	No					Yes	1-5	Video appointment from home,Telephone appointment	Primary Care visit (family medicine, internal medicine, etc.),Specialty care (cardiologist, pulmonologist, nephrologist, etc)		Utilized telehealth roughly the same before and after November 2021	No					Strongly agree	Strongly agree	Strongly agree	Yes	Physical therapy (guided exercises, post-operation therapy, etc.),Surgery follow-up,Primary Care visit (family medicine, internal medicine, etc.),Specialty care (cardiologist, pulmonologist, nephrologist, etc),Appointment to discuss and adjust medications only
2023-09-05 21:58:02	2023-09-05 22:01:51	IP Address	216.176.124.78	100	228	True	2023-09-05 22:01:51	R_3dX1wkuGQGok4IS					38.6752	-86.7747	anonymous	EN	Yes	45	Female	$30,000 - $59,999	At home on your phone/computer etc.	Yes	Multiple times daily	RTC		Fiber Optic		Over two years ago	No					No						No					Strongly agree	Strongly agree	Strongly agree	Yes	Behavioral/Mental health therapy,Primary Care visit (family medicine, internal medicine, etc.),Appointment to discuss and adjust medications only
2023-09-06 02:41:05	2023-09-06 02:46:20	IP Address	174.202.103.159	100	314	True	2023-09-06 02:46:20	R_W2l25pNZHqlmjYd					39.2051	-85.9324	anonymous	EN	Yes	27	Female	$60,000 - $89,999	At home on your phone/computer etc.	No							No					No						No					Somewhat agree	Somewhat disagree	Somewhat agree	Yes	Primary Care visit (family medicine, internal medicine, etc.)
2023-09-06 03:44:18	2023-09-06 03:48:42	IP Address	216.176.101.38	100	263	True	2023-09-06 03:48:42	R_cUSqqfRBVVnlqjn					38.6624	-86.916	anonymous	EN	Yes	30	Female	$90,000 - $119,999	At home on your phone/computer etc.	Yes	Multiple times daily	RTC		Fiber Optic		Within the last year	No					No						Yes	1-5	Video appointment from home,Telephone appointment	Specialty care (cardiologist, pulmonologist, nephrologist, etc),Appointment to discuss and adjust medications only		Somewhat agree	Somewhat agree	Somewhat agree	Yes	Behavioral/Mental health therapy,Specialty care (cardiologist, pulmonologist, nephrologist, etc),Appointment to discuss and adjust medications only
2023-09-06 04:07:04	2023-09-06 04:11:18	IP Address	216.176.125.145	100	254	True	2023-09-06 04:11:19	R_1EX9qgtuz1ndMsb					40.9554	-85.011	anonymous	EN	Yes	52	Female	$30,000 - $59,999	At home on your phone/computer etc.	Yes	Multiple times daily	RTC		Fiber Optic		Within the last year	No					No						No					Strongly disagree	Strongly disagree	Strongly disagree	No
2023-09-06 04:16:24	2023-09-06 04:27:31	IP Address	50.121.31.172	100	666	True	2023-09-06 04:27:32	R_DiyFQsmWY0T9dBL					39.3724	-86.1801	anonymous	EN	Yes	62	Male	$90,000 - $119,999	At home on your phone/computer etc.	Yes	Multiple times a month	Frontier Communications		Fiber Optic		Within the last year	No					No						Yes	1-5	Telephone appointment	Other (please specify)	Tel-A-Doc appointment	Somewhat agree	Somewhat agree	Somewhat agree	Yes	Behavioral/Mental health therapy,Physical therapy (guided exercises, post-operation therapy, etc.),Surgery follow-up,Primary Care visit (family medicine, internal medicine, etc.)
2023-09-06 04:53:35	2023-09-06 04:56:59	IP Address	50.121.28.238	100	203	True	2023-09-06 04:57:00	R_31MoLIXt4GpduXG					39.5177	-87.1238	anonymous	EN	Yes	61	Female	$30,000 - $59,999	At home on your phone/computer etc.	Yes	Multiple times daily	Frontier Communications		Unsure		Over two years ago	No					Yes	1-5	Video appointment from home,Telephone appointment	Primary Care visit (family medicine, internal medicine, etc.),Specialty care (cardiologist, pulmonologist, nephrologist, etc),Appointment to discuss and adjust medications only		Utilized telehealth roughly the same before and after November 2021	No					Strongly agree	Somewhat agree	Strongly agree	Yes	Primary Care visit (family medicine, internal medicine, etc.),Appointment to discuss and adjust medications only
2023-09-06 04:55:49	2023-09-06 04:58:56	IP Address	50.104.4.22	100	187	True	2023-09-06 04:58:57	R_1pxIi2I0Ptxcq6k					39.5177	-87.1238	anonymous	EN	Yes	42	Female	greater than $120,000	Public setting on your phone/computer etc.	Yes	Multiple times daily	Frontier Communications		Broadband (DSL or Cable)		Over two years ago	No					Yes	1-5	Video appointment from home	Primary Care visit (family medicine, internal medicine, etc.)		Utilized telehealth roughly the same before and after November 2021	No					Somewhat disagree	Strongly agree	Somewhat agree	Yes	Behavioral/Mental health therapy,Appointment to discuss and adjust medications only
2023-09-06 05:03:29	2023-09-06 05:08:14	IP Address	168.75.198.139	100	285	True	2023-09-06 05:08:14	R_1gkEglzALytI86a					38.6624	-86.916	anonymous	EN	Yes	66	Female	$30,000 - $59,999	At home on your phone/computer etc.	Yes	Multiple times daily	RTC		Fiber Optic		Within the last year	No					No						No					Somewhat agree	Somewhat agree	Neither agree nor disagree	Maybe	Behavioral/Mental health therapy,Primary Care visit (family medicine, internal medicine, etc.),Appointment to discuss and adjust medications only
2023-09-06 05:08:12	2023-09-06 05:08:25	IP Address	50.104.21.52	100	13	True	2023-09-06 05:08:26	R_UMGDw281Wj72mWt					39.1732	-87.3941	anonymous	EN	No
2023-09-06 05:11:54	2023-09-06 05:15:47	IP Address	216.176.100.156	100	233	True	2023-09-06 05:15:48	R_bOhdO9llpHnzmCZ					38.6624	-86.916	anonymous	EN	Yes	33	Female	greater than $120,000	At home on your phone/computer etc.	Yes	Multiple times daily	RTC		Fiber Optic		Within the last year	No					No						No					Somewhat agree	Strongly agree	Somewhat agree	Yes	Physical therapy (guided exercises, post-operation therapy, etc.),Surgery follow-up,Appointment to discuss and adjust medications only
2023-09-06 05:09:40	2023-09-06 05:16:34	IP Address	216.176.101.87	100	414	True	2023-09-06 05:16:34	R_1j8TL3QK95tPVfU					38.6624	-86.916	anonymous	EN	Yes	27	Female	$30,000 - $59,999	Public setting on your phone/computer etc.	Yes	Multiple times a week	RTC		Fiber Optic		Within the last year	No					Yes	1-5	Video appointment from home	Specialty care (cardiologist, pulmonologist, nephrologist, etc)		Utilized telehealth roughly the same before and after November 2021	No					Somewhat agree	Strongly agree	Somewhat agree	Maybe	Behavioral/Mental health therapy,Physical therapy (guided exercises, post-operation therapy, etc.),Appointment to discuss and adjust medications only
2023-09-06 05:20:15	2023-09-06 05:39:12	IP Address	174.202.101.87	100	1137	True	2023-09-06 05:39:13	R_PBWgNlMr4pavKQF					39.2051	-85.9324	anonymous	EN	Yes	68	Female	$60,000 - $89,999	At home on your phone/computer etc.	Yes	Multiple times daily	Cell phone company		Cell phone data only		Over two years ago	No					Yes	1-5	Video from physician's office to another provider	Specialty care (cardiologist, pulmonologist, nephrologist, etc)		Utilized telehealth roughly the same before and after November 2021	No					Somewhat agree	Neither agree nor disagree	Somewhat agree	Yes	Behavioral/Mental health therapy,Primary Care visit (family medicine, internal medicine, etc.),Appointment to discuss and adjust medications only
2023-09-06 05:35:48	2023-09-06 05:42:54	IP Address	174.202.104.236	100	425	True	2023-09-06 05:42:55	R_dhw1SKQdoLj69Il					39.2051	-85.9324	anonymous	EN	Yes	76	Female	less than $30,000	Public setting on your phone/computer etc.	Yes	Multiple times daily	Cell phone company		Cell phone data only		Over two years ago	No					No						No					Neither agree nor disagree	Strongly agree	Neither agree nor disagree	Maybe	None
2023-09-06 05:40:17	2023-09-06 05:44:23	IP Address	107.77.207.107	100	246	True	2023-09-06 05:44:24	R_yEyMdYDfMiGtlC1					41.8764	-87.6133	anonymous	EN	Yes	23	Female	$30,000 - $59,999	At home on your phone/computer etc.	Yes	Multiple times daily	Cell phone company		Cell phone data only		Within the last year	No					No						Yes	1-5	Video appointment from home	Behavioral/Mental health therapy		Strongly disagree	Neither agree nor disagree	Strongly disagree	Yes	Behavioral/Mental health therapy,Primary Care visit (family medicine, internal medicine, etc.),Appointment to discuss and adjust medications only
2023-09-06 05:46:10	2023-09-06 05:53:22	IP Address	216.176.123.40	100	432	True	2023-09-06 05:53:23	R_1GE2KM1El55S73l					40.9554	-85.011	anonymous	EN	Yes	56	Female	$30,000 - $59,999	At home on your phone/computer etc.	Yes	Multiple times daily	RTC		Fiber Optic		Within the last year	Yes	6-10	Video appointment from home	Primary Care visit (family medicine, internal medicine, etc.)		Yes	6-10	Video appointment from home	Primary Care visit (family medicine, internal medicine, etc.)		Utilized telehealth more before November 2021	Yes	1-5	Video appointment from home	Primary Care visit (family medicine, internal medicine, etc.)		Strongly agree	Strongly agree	Strongly agree	Yes	Primary Care visit (family medicine, internal medicine, etc.),Specialty care (cardiologist, pulmonologist, nephrologist, etc)
2023-09-06 05:52:49	2023-09-06 06:07:28	IP Address	67.45.32.157	100	878	True	2023-09-06 06:07:29	R_3O69g8ll2oSAVQ4					33.7485	-84.3871	anonymous	EN	Yes	29	Female	greater than $120,000	At home on your phone/computer etc.	Yes	Multiple times daily	Hughes Net		Satellite		Over two years ago	No					Yes	1-5	Video from physician's office to another provider,Telephone appointment	Primary Care visit (family medicine, internal medicine, etc.),Other (please specify)	MFM- Obstetrics	Utilized telehealth roughly the same before and after November 2021	Yes	1-5	Video from physician's office to another provider	Other (please specify)	MFM- Obstetrics	Somewhat disagree	Strongly disagree	Somewhat agree	Yes	Primary Care visit (family medicine, internal medicine, etc.),Appointment to discuss and adjust medications only
2023-09-06 06:16:02	2023-09-06 06:24:45	IP Address	50.121.103.58	100	522	True	2023-09-06 06:24:46	R_2XiFBBcK7mkSVKE					39.5177	-87.1238	anonymous	EN	Yes	54	Female	$60,000 - $89,999	At home on your phone/computer etc.	Yes	Multiple times daily	Frontier Communications		Broadband (DSL or Cable)		Within the last two years	Yes	1-5	Video appointment from home,Telephone appointment	Primary Care visit (family medicine, internal medicine, etc.)		Yes	1-5	Telephone appointment	Primary Care visit (family medicine, internal medicine, etc.)		Utilized telehealth roughly the same before and after November 2021	Yes	1-5	Telephone appointment	Primary Care visit (family medicine, internal medicine, etc.)		Somewhat agree	Somewhat agree	Somewhat agree	Yes	Primary Care visit (family medicine, internal medicine, etc.)
2023-09-06 06:56:05	2023-09-06 07:01:59	IP Address	168.75.198.37	100	353	True	2023-09-06 07:02:00	R_yEZBAlQbWlp8gPT					38.6624	-86.916	anonymous	EN	Yes	55	Female	$90,000 - $119,999	Public setting on your phone/computer etc.	Yes	Multiple times daily	RTC		Fiber Optic		Within the last two years	No						1-5					No					Neither agree nor disagree	Neither agree nor disagree	Somewhat disagree	Maybe	None
2023-09-06 07:18:01	2023-09-06 07:20:01	IP Address	216.176.100.44	100	119	True	2023-09-06 07:20:01	R_25LOBWX4uOik0mU					38.6624	-86.916	anonymous	EN	Yes	24	Female	$60,000 - $89,999	At home on your phone/computer etc.	Yes	Multiple times daily	RTC		Unsure		Within the last 6 months	No					No						No					Somewhat agree	Strongly agree	Somewhat agree	Maybe	Behavioral/Mental health therapy,Primary Care visit (family medicine, internal medicine, etc.)
2023-09-06 07:17:29	2023-09-06 07:21:11	IP Address	173.47.57.158	100	221	True	2023-09-06 07:21:12	R_21pwagpBRCrAhn7					38.6529	-87.1699	anonymous	EN	Yes	45	Male	$30,000 - $59,999	Public setting on your phone/computer etc.	Yes	Multiple times daily	Greenwell		Broadband (DSL or Cable)		Over two years ago	No					No						No					Neither agree nor disagree	Strongly agree	Strongly agree	Yes	Primary Care visit (family medicine, internal medicine, etc.)
2023-09-06 07:27:52	2023-09-06 07:33:50	IP Address	216.176.124.84	100	358	True	2023-09-06 07:33:51	R_sNk6Di2NyV8T5jH					38.6752	-86.7747	anonymous	EN	Yes	36	Male	$60,000 - $89,999	At home on your phone/computer etc.	Yes	Multiple times daily	RTC		Fiber Optic		Over two years ago	No					Yes	6-10	Video appointment from home,Telephone appointment	Behavioral/Mental health therapy,Primary Care visit (family medicine, internal medicine, etc.)		Utilized telehealth roughly the same before and after November 2021	Yes	1-5	Video appointment from home	Other (please specify)	Class to go over upcoming surgery.	Strongly agree	Strongly agree	Strongly agree	Yes	Behavioral/Mental health therapy,Surgery follow-up,Primary Care visit (family medicine, internal medicine, etc.)
2023-09-06 07:33:30	2023-09-06 07:39:39	IP Address	72.14.106.222	100	369	True	2023-09-06 07:39:40	R_32Mgh1f3ulxBuRh					36.6089	-88.3031	anonymous	EN	Yes	21	Female	$60,000 - $89,999	At home on your phone/computer etc.	Yes	Multiple times a month	Frontier Communications		Fiber Optic		Within the last two years	No					Yes	1-5	Video appointment from home	Primary Care visit (family medicine, internal medicine, etc.),Appointment to discuss and adjust medications only		Utilized telehealth more since November 2021	No					Somewhat disagree	Somewhat disagree	Neither agree nor disagree	Yes	Appointment to discuss and adjust medications only
2023-09-06 08:17:01	2023-09-06 08:20:38	IP Address	192.161.216.189	100	216	True	2023-09-06 08:20:40	R_1hMeVY9Y2SEBM6W					38.745	-86.4803	anonymous	EN	Yes	29	Female	$30,000 - $59,999	Public setting on your phone/computer etc.	Yes	Multiple times daily	Frontier Communications		Unsure		Over two years ago	No					No						No					Strongly disagree	Somewhat agree	Somewhat agree	Maybe	Surgery follow-up,Primary Care visit (family medicine, internal medicine, etc.)
2023-09-06 08:23:03	2023-09-06 08:29:38	IP Address	168.75.198.69	100	395	True	2023-09-06 08:29:39	R_T6iqUhoDOmsrmFj					38.6624	-86.916	anonymous	EN	Yes	66	Male	greater than $120,000	At home on your phone/computer etc.	Yes	Multiple times daily	RTC		Fiber Optic		Over two years ago	Yes	1-5	Telephone appointment	Surgery follow-up		Yes	1-5	Video appointment from home,Telephone appointment	Surgery follow-up,Specialty care (cardiologist, pulmonologist, nephrologist, etc)		Utilized telehealth roughly the same before and after November 2021	No					Somewhat disagree	Strongly agree	Somewhat disagree	No
2023-09-06 08:57:46	2023-09-06 09:03:39	IP Address	216.176.101.222	100	353	True	2023-09-06 09:03:41	R_1gbCJjXA7xU2ShJ					38.6624	-86.916	anonymous	EN	Yes	74	Male	$30,000 - $59,999	Public setting on your phone/computer etc.	Yes	Multiple times daily	RTC		Unsure		Within the last year	No					No						No					Neither agree nor disagree	Neither agree nor disagree	Strongly agree	Yes	Physical therapy (guided exercises, post-operation therapy, etc.),Surgery follow-up
2023-09-06 09:06:20	2023-09-06 09:06:58	IP Address	174.202.100.187	100	38	True	2023-09-06 09:06:59	R_26aK3Hvsjj9tbQc					39.2051	-85.9324	anonymous	EN	No
2023-09-06 09:07:39	2023-09-06 09:12:35	IP Address	174.202.100.187	100	296	True	2023-09-06 09:12:42	R_2To4w1U3DEChA7Q					39.2051	-85.9324	anonymous	EN	Yes	26	Male	$30,000 - $59,999	Public setting on your phone/computer etc.	Yes	Multiple times daily	Cell phone company		Cell phone data only		Within the last 6 months	Yes	1-5	Video appointment from home	Behavioral/Mental health therapy		Yes	11-15	Video appointment from home	Behavioral/Mental health therapy		Utilized telehealth roughly the same before and after November 2021	Yes	1-5	Video appointment from home	Behavioral/Mental health therapy		Somewhat agree	Somewhat agree	Strongly agree	Yes	Behavioral/Mental health therapy,Primary Care visit (family medicine, internal medicine, etc.),Substance abuse treatment program
2023-09-06 09:19:10	2023-09-06 09:19:29	IP Address	76.34.16.33	100	19	True	2023-09-06 09:19:31	R_1FErHbvAvV9vj56					38.0086	-87.5746	anonymous	EN	No
2023-09-06 09:19:43	2023-09-06 09:22:16	IP Address	76.34.16.33	100	153	True	2023-09-06 09:22:17	R_2Y55o4CvbySwWpU					38.0086	-87.5746	anonymous	EN	Yes	19	Female	greater than $120,000	Public setting on your phone/computer etc.	Yes	Multiple times daily	RTC		Fiber Optic		Within the last year	No					No						No					Somewhat agree	Strongly agree	Strongly agree	Yes	Primary Care visit (family medicine, internal medicine, etc.),Appointment to discuss and adjust medications only
2023-09-06 09:17:49	2023-09-06 09:24:07	IP Address	174.202.97.46	100	377	True	2023-09-06 09:24:08	R_1rwC56jinondCqI					39.2318	-85.8884	anonymous	EN	Yes	18	Female	$90,000 - $119,999	Public setting on your phone/computer etc.	Yes	Multiple times daily	Cell phone company		Unsure		Within the last month	No					Yes	6-10	Video appointment from home	Behavioral/Mental health therapy,Appointment to discuss and adjust medications only		Utilized telehealth roughly the same before and after November 2021	Yes	1-5	Video appointment from home	Behavioral/Mental health therapy,Appointment to discuss and adjust medications only		Somewhat agree	Somewhat disagree	Strongly agree	Yes	Behavioral/Mental health therapy,Appointment to discuss and adjust medications only
2023-09-06 09:21:04	2023-09-06 09:24:16	IP Address	162.1.159.115	100	192	True	2023-09-06 09:24:17	R_31ShqcyCRLwA1CL					39.786	-86.1589	anonymous	EN	Yes	36	Female	$60,000 - $89,999	Public setting on your phone/computer etc.	Yes	Multiple times daily	Cell phone company		Cell phone data only		Within the last two years	No					Yes	1-5	Telephone appointment	Primary Care visit (family medicine, internal medicine, etc.)		Utilized telehealth roughly the same before and after November 2021	No					Strongly disagree	Somewhat disagree	Strongly disagree	No
2023-09-06 09:27:26	2023-09-06 09:32:07	IP Address	168.75.198.208	100	281	True	2023-09-06 09:32:08	R_1rAonsfU6RuEURm					38.6624	-86.916	anonymous	EN	Yes	78	Female	$30,000 - $59,999	Public setting on your phone/computer etc.	Yes	Multiple times daily	RTC		Fiber Optic		Within the last year	Yes	1-5	Video appointment from home	Primary Care visit (family medicine, internal medicine, etc.)		Yes	1-5	Video appointment from home	Primary Care visit (family medicine, internal medicine, etc.)		Utilized telehealth more since November 2021	Yes	1-5	Video appointment from home	Primary Care visit (family medicine, internal medicine, etc.)		Somewhat agree	Strongly agree	Somewhat agree	Yes	Surgery follow-up,Primary Care visit (family medicine, internal medicine, etc.),Appointment to discuss and adjust medications only
2023-09-06 09:55:10	2023-09-06 09:59:34	IP Address	67.7.47.1	100	264	True	2023-09-06 09:59:36	R_T02xeZtkQ7sJ2gx					41.1622	-85.4724	anonymous	EN	Yes	52	Female	$90,000 - $119,999	Public setting on your phone/computer etc.	Yes	Multiple times daily	Frontier Communications		Broadband (DSL or Cable)		Within the last 6 months	No					No						No					Somewhat disagree	Somewhat disagree	Somewhat agree	Maybe	Appointment to discuss and adjust medications only
2023-09-06 10:01:57	2023-09-06 10:06:03	IP Address	108.147.92.76	100	246	True	2023-09-06 10:06:04	R_1NwPXPkQYtBp2f4					41.8486	-87.6288	anonymous	EN	Yes	69	Female	$30,000 - $59,999	Public setting on your phone/computer etc.	Yes	Multiple times daily	Other (please specify)	Sparklight	Broadband (DSL or Cable)		Within the last two years	No					No						No					Somewhat disagree	Somewhat agree	Strongly disagree	Maybe	Surgery follow-up,Appointment to discuss and adjust medications only
2023-09-06 10:15:32	2023-09-06 10:24:00	IP Address	216.176.119.14	100	507	True	2023-09-06 10:24:01	R_3Eo6CRceOtsAnvU					38.6624	-86.916	anonymous	EN	Yes	47	Female	greater than $120,000	At home on your phone/computer etc.	Yes	Multiple times daily	RTC		Fiber Optic		Over two years ago	No					No						Yes	1-5	Video appointment from home	Specialty care (cardiologist, pulmonologist, nephrologist, etc),Other (please specify)	Urgent care visit	Somewhat agree	Strongly agree	Somewhat agree	Yes	Other (please specify)
2023-09-06 10:30:47	2023-09-06 10:35:12	IP Address	67.61.140.126	100	265	True	2023-09-06 10:35:13	R_3KUQVdb9BWV7XXl					38.7715	-87.3222	anonymous	EN	Yes	38	Female	$60,000 - $89,999	Public setting on your phone/computer etc.	Yes	Multiple times daily	Unsure		Unsure		Over two years ago	No					No						Yes	1-5	Video appointment from home	Primary Care visit (family medicine, internal medicine, etc.)		Strongly agree	Strongly agree	Strongly agree	Yes	Behavioral/Mental health therapy,Primary Care visit (family medicine, internal medicine, etc.),Substance abuse treatment program,Appointment to discuss and adjust medications only
2023-09-06 10:34:20	2023-09-06 10:40:41	IP Address	50.127.30.229	100	381	True	2023-09-06 10:40:42	R_OfYyAa7vWxzgChX					41.0147	-85.0974	anonymous	EN	Yes	56	Female	less than $30,000	Public setting on your phone/computer etc.	Yes	Multiple times daily	Other (please specify)	Dish master	Cellular modem		Within the last 6 months	No					No						No					Somewhat disagree	Somewhat agree	Strongly agree	Maybe	Behavioral/Mental health therapy,Physical therapy (guided exercises, post-operation therapy, etc.),Primary Care visit (family medicine, internal medicine, etc.),Appointment to discuss and adjust medications only
2023-09-06 10:40:59	2023-09-06 10:46:09	IP Address	174.202.103.231	100	309	True	2023-09-06 10:46:10	R_3ps5B2hD8g0PxTX					39.2051	-85.9324	anonymous	EN	Yes	39	Female	$60,000 - $89,999	Public setting on your phone/computer etc.	Yes	Multiple times daily	Other (please specify)	New wave	Unsure		Within the last two years	No					Yes	1-5	Video appointment from home	Behavioral/Mental health therapy,Primary Care visit (family medicine, internal medicine, etc.)		Utilized telehealth roughly the same before and after November 2021	Yes	1-5	Video appointment from home,Telephone appointment	Behavioral/Mental health therapy,Primary Care visit (family medicine, internal medicine, etc.)		Strongly agree	Strongly agree	Strongly agree	Yes	Behavioral/Mental health therapy,Surgery follow-up,Primary Care visit (family medicine, internal medicine, etc.),Specialty care (cardiologist, pulmonologist, nephrologist, etc)
2023-09-06 10:45:20	2023-09-06 10:49:19	IP Address	174.202.98.156	100	239	True	2023-09-06 10:49:20	R_1EXqfnePwF5IOyO					39.2051	-85.9324	anonymous	EN	Yes	53	Female	greater than $120,000	Public setting on your phone/computer etc.	Yes	Multiple times daily	Cell phone company		Cell phone data only		Over two years ago	No					No						No					Somewhat agree	Somewhat agree	Strongly agree	Yes	Behavioral/Mental health therapy,Surgery follow-up,Primary Care visit (family medicine, internal medicine, etc.)
2023-09-06 10:47:45	2023-09-06 10:54:15	IP Address	174.202.100.43	100	389	True	2023-09-06 10:54:15	R_1qWEKtRm5uGOE83					39.2051	-85.9324	anonymous	EN	Yes	66	Female	greater than $120,000	At home on your phone/computer etc.	Yes	Multiple times daily	Cell phone company		Cell phone data only		Over two years ago	No					No						No					Strongly disagree	Strongly disagree	Strongly disagree	No
2023-09-06 10:44:01	2023-09-06 10:59:04	IP Address	184.17.59.4	100	903	True	2023-09-06 10:59:05	R_umqRAb5xUDRfiA9					39.6421	-85.1439	anonymous	EN	Yes	51	Female	$60,000 - $89,999	Public setting on your phone/computer etc.	Yes	Multiple times daily	Other (please specify)	Sparklight	Broadband (DSL or Cable)		Within the last year	No					Yes	1-5	Video appointment from home	Primary Care visit (family medicine, internal medicine, etc.)		Utilized telehealth roughly the same before and after November 2021	No					Somewhat agree	Somewhat agree	Somewhat agree	Yes	Behavioral/Mental health therapy,Primary Care visit (family medicine, internal medicine, etc.),Appointment to discuss and adjust medications only
2023-09-06 11:30:48	2023-09-06 11:36:32	IP Address	216.176.101.11	100	343	True	2023-09-06 11:36:33	R_1GZJTTvIqYHbxLe					38.6624	-86.916	anonymous	EN	Yes	37	Female	$90,000 - $119,999	At home on your phone/computer etc.	Yes	Multiple times daily	RTC		Fiber Optic		Within the last two years	No					No						No					Strongly agree	Strongly agree	Strongly agree	Yes	Behavioral/Mental health therapy,Surgery follow-up,Appointment to discuss and adjust medications only
2023-09-06 11:39:50	2023-09-06 11:46:10	IP Address	174.202.97.248	100	380	True	2023-09-06 11:46:11	R_6W3CWKVpaiBQPu1					39.2318	-85.8884	anonymous	EN	Yes	64	Male	$30,000 - $59,999	At home on your phone/computer etc.	Yes	Multiple times daily	Cell phone company		Cell phone data only		Over two years ago	No					Yes	1-5	Telephone appointment	Surgery follow-up			No					Neither agree nor disagree	Strongly disagree	Strongly disagree	No
2023-09-06 12:03:00	2023-09-06 12:09:08	IP Address	216.176.122.125	100	368	True	2023-09-06 12:09:10	R_3I0oxJd13D0UmU6					38.6752	-86.7747	anonymous	EN	Yes	74	Female	$30,000 - $59,999	At home on your phone/computer etc.	Yes	Multiple times daily	RTC		Broadband (DSL or Cable)		Over two years ago	No					No						No					Somewhat agree	Somewhat agree	Somewhat agree	Yes	Physical therapy (guided exercises, post-operation therapy, etc.),Surgery follow-up,Appointment to discuss and adjust medications only
2023-09-06 12:30:23	2023-09-06 12:37:31	IP Address	50.127.32.65	100	428	True	2023-09-06 12:37:32	R_WutQBPj4Uxzwe9b					40.8771	-85.5045	anonymous	EN	Yes	75	Female	less than $30,000	At home on your phone/computer etc.	Yes	Multiple times daily	Frontier Communications		Unsure		Over two years ago	No					No						No					Somewhat disagree	Strongly disagree	Somewhat disagree	No
2023-09-06 12:56:21	2023-09-06 13:01:01	IP Address	216.176.100.112	100	280	True	2023-09-06 13:01:02	R_2uTzPqjPyAmsEr9					38.6624	-86.916	anonymous	EN	Yes	60	Female	$30,000 - $59,999	At home on your phone/computer etc.	Yes	Multiple times daily	RTC		Fiber Optic		Within the last year	No					No						No					Neither agree nor disagree	Somewhat agree	Strongly agree	Yes	Primary Care visit (family medicine, internal medicine, etc.)
2023-09-06 12:59:32	2023-09-06 13:03:07	IP Address	162.1.159.119	100	215	True	2023-09-06 13:03:08	R_tMNrRqyFYGLd7zz					39.786	-86.1589	anonymous	EN	Yes	37	Female	greater than $120,000	Public setting on your phone/computer etc.	Yes	Multiple times daily	RTC		Fiber Optic		Within the last year	No					Yes	1-5	Video appointment from home	Specialty care (cardiologist, pulmonologist, nephrologist, etc)		Utilized telehealth more before November 2021	No					Somewhat agree	Strongly agree	Strongly agree	Yes	Behavioral/Mental health therapy,Primary Care visit (family medicine, internal medicine, etc.)
2023-09-06 13:01:00	2023-09-06 13:05:17	IP Address	192.195.230.53	100	256	True	2023-09-06 13:05:18	R_3EhCrZ6G8AYPaBY					37.9606	-87.5333	anonymous	EN	Yes	21	Female	less than $30,000	Public setting on your phone/computer etc.	Yes	Multiple times daily	Cell phone company		Cell phone data only		Within the last year	No					No						No					Somewhat disagree	Strongly agree	Somewhat agree	Maybe	Surgery follow-up,Primary Care visit (family medicine, internal medicine, etc.)
2023-09-06 12:59:59	2023-09-06 13:06:29	IP Address	173.47.43.106	100	389	True	2023-09-06 13:06:30	R_1owokZUIuGrYG2w					38.6529	-87.1699	anonymous	EN	Yes	85	Female	less than $30,000	At home on your phone/computer etc.	Yes	Multiple times daily	Other (please specify)	Sparklight	Broadband (DSL or Cable)		Over two years ago	No					No						No					Strongly disagree	Strongly agree	Strongly disagree	No
2023-09-06 13:47:18	2023-09-06 13:54:31	IP Address	216.176.119.110	100	432	True	2023-09-06 13:54:32	R_3qW49wM2kXhy8XF					38.6624	-86.916	anonymous	EN	Yes	56	Female	$30,000 - $59,999	At home on your phone/computer etc.	Yes	Multiple times daily	RTC		Fiber Optic		Within the last two years	No					Yes	1-5	Video appointment from home	Primary Care visit (family medicine, internal medicine, etc.)		Utilized telehealth more since November 2021	No					Strongly agree	Strongly agree	Strongly agree	Yes	Behavioral/Mental health therapy,Physical therapy (guided exercises, post-operation therapy, etc.),Surgery follow-up,Primary Care visit (family medicine, internal medicine, etc.),Substance abuse treatment program,Specialty care (cardiologist, pulmonologist, nephrologist, etc),Appointment to discuss and adjust medications only
2023-09-06 14:11:53	2023-09-06 14:17:29	IP Address	168.75.198.90	100	335	True	2023-09-06 14:17:30	R_pzNeosaCLiLNmdr					38.6624	-86.916	anonymous	EN	Yes	68	Female	$90,000 - $119,999	At home on your phone/computer etc.	Yes	Multiple times a week	RTC		Fiber Optic		Within the last two years	No						1-5	Telephone appointment	Specialty care (cardiologist, pulmonologist, nephrologist, etc)		Utilized telehealth roughly the same before and after November 2021	No					Somewhat agree	Somewhat agree	Somewhat agree	Maybe	Primary Care visit (family medicine, internal medicine, etc.)
2023-09-06 14:22:24	2023-09-06 14:26:19	IP Address	174.202.105.41	100	235	True	2023-09-06 14:26:20	R_3DoPhfZMc9hVQZz					37.9606	-87.5333	anonymous	EN	Yes	18	Female	less than $30,000	Public setting on your phone/computer etc.	Yes	Multiple times daily	RTC		Fiber Optic		Over two years ago	No					No						No					Neither agree nor disagree	Strongly agree	Strongly agree	Maybe	Appointment to discuss and adjust medications only
2023-09-06 14:22:02	2023-09-06 14:28:45	IP Address	216.176.125.82	100	403	True	2023-09-06 14:28:46	R_393GaCoZ8mGXoeR					38.6752	-86.7747	anonymous	EN	Yes	26	Female	$30,000 - $59,999	At home on your phone/computer etc.	Yes	Multiple times daily	RTC		Fiber Optic		Within the last two years	No					Yes	16-20	Video appointment from home,Video from physician's office to another provider,Telephone appointment	Primary Care visit (family medicine, internal medicine, etc.)		Utilized telehealth more since November 2021	Yes	6-10	Video appointment from home,Telephone appointment	Primary Care visit (family medicine, internal medicine, etc.)		Strongly agree	Strongly agree	Strongly agree	Yes	Behavioral/Mental health therapy,Primary Care visit (family medicine, internal medicine, etc.),Appointment to discuss and adjust medications only
2023-09-06 12:09:46	2023-09-06 14:57:11	IP Address	107.77.233.211	100	10044	True	2023-09-06 14:57:11	R_3QFfetRcE4uDzIO					37.751	-97.822	anonymous	EN	Yes	26	Female	less than $30,000	Public setting on your phone/computer etc.	Yes	Multiple times daily	Cell phone company		Unsure		Within the last year	No					No						Yes	1-5	Video appointment from home,Telephone appointment	Behavioral/Mental health therapy,Primary Care visit (family medicine, internal medicine, etc.)		Strongly agree	Strongly agree	Neither agree nor disagree	Yes	Behavioral/Mental health therapy,Primary Care visit (family medicine, internal medicine, etc.)
2023-09-06 14:53:18	2023-09-06 15:00:32	IP Address	75.211.217.6	100	433	True	2023-09-06 15:00:33	R_1n26NwDVXHUDXq5					39.4956	-87.4651	anonymous	EN	Yes	59	Female	$90,000 - $119,999	At home on your phone/computer etc.	Yes	Multiple times daily	Other (please specify)	Verizon	Cellular modem		Over two years ago	No					No						No					Somewhat agree	Somewhat agree	Strongly agree	Maybe	Surgery follow-up,Primary Care visit (family medicine, internal medicine, etc.),Appointment to discuss and adjust medications only
2023-09-06 17:00:07	2023-09-06 17:07:02	IP Address	174.202.102.140	100	415	True	2023-09-06 17:07:03	R_Op0mjdrUhWP6KjL					39.1215	-86.5784	anonymous	EN	Yes	38	Female	$90,000 - $119,999	Public setting on your phone/computer etc.	Yes	Multiple times daily	Hughes Net		Cellular modem		Within the last year	No					No						No					Neither agree nor disagree	Somewhat disagree	Somewhat agree	Yes	Behavioral/Mental health therapy,Surgery follow-up,Primary Care visit (family medicine, internal medicine, etc.),Appointment to discuss and adjust medications only
2023-09-06 17:02:29	2023-09-06 17:52:47	Survey Preview		100	3017	True	2023-09-06 17:52:48	R_3O9frm3OjTPnAXG					38.6717	-87.5128	preview	EN
2023-09-06 18:21:28	2023-09-06 18:25:06	IP Address	216.21.218.45	100	217	True	2023-09-06 18:25:06	R_2fwjtO3KHVzsxtJ					38.538	-86.6121	anonymous	EN	Yes	38	Male	$30,000 - $59,999	Public setting on your phone/computer etc.	Yes	Multiple times daily	Other (please specify)	Verizon	Other (please specify)	Hot spot	Over two years ago	No					No						No					Neither agree nor disagree	Somewhat disagree	Neither agree nor disagree	Maybe	Appointment to discuss and adjust medications only
2023-09-06 19:20:16	2023-09-06 19:25:24	IP Address	216.176.101.26	100	307	True	2023-09-06 19:25:25	R_3dENGnuL6tkCHjH					38.6624	-86.916	anonymous	EN	Yes	36	Female	$90,000 - $119,999	At home on your phone/computer etc.	Yes	Multiple times daily	RTC		Fiber Optic		Within the last 6 months	No					Yes	11-15	Video appointment from home	Other (please specify)	Functional medicine	Utilized telehealth more since November 2021	Yes	1-5	Video appointment from home	Other (please specify)	Functional medicine	Somewhat agree	Strongly agree	Somewhat agree	Yes	Primary Care visit (family medicine, internal medicine, etc.)
2023-09-06 19:41:38	2023-09-06 19:46:59	IP Address	216.176.124.169	100	320	True	2023-09-06 19:46:59	R_2qxdxSy8GM4cxMP					38.7735	-86.6285	anonymous	EN	Yes	48	Female	greater than $120,000	At home on your phone/computer etc.	Yes	Multiple times daily	RTC		Fiber Optic		Within the last two years	No					No						No					Somewhat agree	Strongly agree	Strongly agree	Yes	Primary Care visit (family medicine, internal medicine, etc.),Appointment to discuss and adjust medications only
2023-09-06 19:44:47	2023-09-06 19:54:25	IP Address	67.45.32.186	100	577	True	2023-09-06 19:54:27	R_0MPsuVGYobxw5fr					33.7485	-84.3871	anonymous	EN	Yes	51	Female	$90,000 - $119,999	At home on your phone/computer etc.	Yes	Multiple times daily	Hughes Net		Satellite		Over two years ago	No					No						No					Somewhat agree	Somewhat agree	Somewhat agree	Maybe	Behavioral/Mental health therapy,Surgery follow-up,Appointment to discuss and adjust medications only
2023-09-06 22:34:18	2023-09-06 22:40:20	IP Address	216.176.122.160	100	362	True	2023-09-06 22:40:21	R_2CwbLo6TsEcT9G0					38.6752	-86.7747	anonymous	EN	Yes	26	Female	$30,000 - $59,999	At home on your phone/computer etc.	Yes	Multiple times daily	RTC		Fiber Optic		Over two years ago	No					No						No					Strongly disagree	Strongly agree	Somewhat disagree	No
2023-09-07 01:52:15	2023-09-07 01:52:36	IP Address	216.252.8.139	100	21	True	2023-09-07 01:52:36	R_2zzNoLHxIEQxPu8					38.6717	-87.5128	anonymous	EN	No
2023-09-07 04:46:43	2023-09-07 04:56:23	IP Address	172.78.253.95	100	580	True	2023-09-07 04:56:24	R_3gYoF0P1nRfbncH					41.6524	-85.0143	anonymous	EN	Yes	71	Female	$30,000 - $59,999	At home on your phone/computer etc.	Yes	Multiple times daily	Frontier Communications		Broadband (DSL or Cable)		Over two years ago	No					No						Yes	1-5	Video appointment from home	Other (please specify)	Sinus infection	Strongly agree	Strongly agree	Strongly agree	Yes	Physical therapy (guided exercises, post-operation therapy, etc.),Surgery follow-up,Primary Care visit (family medicine, internal medicine, etc.),Specialty care (cardiologist, pulmonologist, nephrologist, etc),Appointment to discuss and adjust medications only
2023-09-07 06:48:07	2023-09-07 06:53:46	IP Address	216.176.101.187	100	339	True	2023-09-07 06:53:47	R_6nVjFrqjQx1FvfX					38.6624	-86.916	anonymous	EN	Yes	68	Female	$90,000 - $119,999	At home on your phone/computer etc.	Yes	Once a day	RTC		Fiber Optic		Over two years ago	No					Yes	1-5	Telephone appointment	Specialty care (cardiologist, pulmonologist, nephrologist, etc)			No					Somewhat disagree	Strongly disagree	Neither agree nor disagree	Maybe	Appointment to discuss and adjust medications only
2023-09-07 06:51:44	2023-09-07 06:58:42	IP Address	184.16.138.116	100	417	True	2023-09-07 06:58:42	R_1LMcLbIFbSTAWQS					41.2291	-85.3295	anonymous	EN	Yes	67	Female	$90,000 - $119,999	Public setting on your phone/computer etc.	Yes	Multiple times daily	RTC		Fiber Optic		Over two years ago	No					No											Somewhat disagree	Somewhat agree	Somewhat agree	Yes	Surgery follow-up,Appointment to discuss and adjust medications only
2023-09-07 07:14:11	2023-09-07 07:19:27	IP Address	216.176.100.27	100	316	True	2023-09-07 07:19:28	R_3ndXOMyrqckAtr9					38.6624	-86.916	anonymous	EN	Yes	67	Female	$60,000 - $89,999	At home on your phone/computer etc.	Yes	Multiple times daily	RTC		Fiber Optic		Within the last year	No					No						No					Strongly agree	Strongly agree	Strongly agree	Yes	Behavioral/Mental health therapy,Primary Care visit (family medicine, internal medicine, etc.),Appointment to discuss and adjust medications only
2023-09-07 08:45:57	2023-09-07 08:53:07	IP Address	216.176.101.78	100	430	True	2023-09-07 08:53:08	R_PvS7hCCCNFUD2tb					38.6624	-86.916	anonymous	EN	Yes	80	Female	$30,000 - $59,999	At home on your phone/computer etc.	Yes	Multiple times daily	RTC		Fiber Optic		Within the last 6 months	No					No						No					Neither agree nor disagree	Strongly agree	Somewhat agree	No
2023-09-07 11:01:07	2023-09-07 11:08:15	IP Address	174.202.97.176	100	427	True	2023-09-07 11:08:16	R_10Pkp30tjY4oVuu					39.2318	-85.8884	anonymous	EN	Yes	52	Female	greater than $120,000	At home on your phone/computer etc.	Yes	Multiple times daily	RTC		Fiber Optic		Within the last year	No					Yes	6-10	Video appointment from home,Telephone appointment	Primary Care visit (family medicine, internal medicine, etc.),Specialty care (cardiologist, pulmonologist, nephrologist, etc),Appointment to discuss and adjust medications only		Utilized telehealth more since November 2021	Yes	1-5	Video appointment from home	Specialty care (cardiologist, pulmonologist, nephrologist, etc)		Somewhat agree	Strongly agree	Strongly agree	Yes	Behavioral/Mental health therapy,Primary Care visit (family medicine, internal medicine, etc.),Specialty care (cardiologist, pulmonologist, nephrologist, etc),Appointment to discuss and adjust medications only
2023-09-07 11:43:14	2023-09-07 11:56:50	IP Address	165.139.191.130	100	815	True	2023-09-07 11:56:50	R_3QXnGWyrFFX9Xo4					38.0461	-87.2579	anonymous	EN	Yes	64	Female	$90,000 - $119,999	Public setting on your phone/computer etc.	Yes	Multiple times daily	Frontier Communications		Broadband (DSL or Cable)		Over two years ago	No					No						No					Somewhat agree	Somewhat agree	Somewhat agree	Yes	Surgery follow-up,Appointment to discuss and adjust medications only
2023-09-07 13:51:42	2023-09-07 13:55:33	IP Address	184.16.110.145	100	230	True	2023-09-07 13:55:34	R_1OlS9X0V1bOBiuu					41.2291	-85.3295	anonymous	EN	Yes	73	Male	$60,000 - $89,999	At home on your phone/computer etc.	Yes	Multiple times a week	Frontier Communications		Broadband (DSL or Cable)		Over two years ago	No					No						No					Somewhat disagree	Strongly disagree	Somewhat disagree	No
2023-09-07 16:17:01	2023-09-07 16:22:04	IP Address	184.53.32.32	100	303	True	2023-09-07 16:22:05	R_2RNX13mxcojR8hm					38.2539	-85.76	anonymous	EN	Yes	54	Female	$90,000 - $119,999	At home on your phone/computer etc.	Yes	Multiple times daily	Hughes Net		Satellite		Within the last year	No					No						No					Neither agree nor disagree	Neither agree nor disagree	Somewhat agree	Yes	Primary Care visit (family medicine, internal medicine, etc.)
2023-09-07 17:42:38	2023-09-07 17:50:41	IP Address	168.75.198.69	100	482	True	2023-09-07 17:50:41	R_vrATnqMLiyMJdVD					38.6624	-86.916	anonymous	EN	Yes	65	Female	$60,000 - $89,999	At home on your phone/computer etc.	Yes	Multiple times daily	Frontier Communications		Unsure		Over two years ago	No					No						No					Somewhat agree	Strongly agree	Somewhat agree	Yes	Primary Care visit (family medicine, internal medicine, etc.)
2023-09-07 18:34:48	2023-09-07 18:38:47	IP Address	168.75.198.74	100	239	True	2023-09-07 18:38:48	R_zdQ3sbLfdvAo40h					38.6624	-86.916	anonymous	EN	Yes	49	Male	$30,000 - $59,999	At home on your phone/computer etc.	Yes	Multiple times daily	RTC		Fiber Optic		Within the last year	No					No						No					Strongly agree	Strongly agree	Neither agree nor disagree	Maybe	Primary Care visit (family medicine, internal medicine, etc.),Appointment to discuss and adjust medications only
2023-09-07 18:46:37	2023-09-07 18:53:11	IP Address	216.176.122.80	100	394	True	2023-09-07 18:53:12	R_3iR3mvfkmZ9k8yE					38.6752	-86.7747	anonymous	EN	Yes	51	Female	$60,000 - $89,999	At home on your phone/computer etc.	Yes	Multiple times daily	RTC		Fiber Optic		Within the last two years	No					No						No					Somewhat disagree	Strongly agree	Somewhat agree	Maybe	Appointment to discuss and adjust medications only
2023-09-07 20:18:43	2023-09-07 20:24:38	IP Address	216.176.124.120	100	355	True	2023-09-07 20:24:39	R_Td3RKbVbzHAc1A5					38.7735	-86.6285	anonymous	EN	Yes	64	Female	$30,000 - $59,999	At home on your phone/computer etc.	Yes	Multiple times daily	RTC		Fiber Optic		Within the last two years	No					No						No					Somewhat disagree	Strongly agree	Neither agree nor disagree	Maybe	Physical therapy (guided exercises, post-operation therapy, etc.),Appointment to discuss and adjust medications only
2023-09-07 20:20:10	2023-09-07 20:29:24	IP Address	192.174.101.177	100	553	True	2023-09-07 20:29:25	R_BFm4tsi2fSkqZpf					38.6624	-86.916	anonymous	EN	Yes	55	Female	greater than $120,000	At home on your phone/computer etc.	Yes	Multiple times daily	Other (please specify)	Sparklight	Cellular modem		Over two years ago	No					Yes	6-10	Video appointment from home	Primary Care visit (family medicine, internal medicine, etc.),Other (please specify)	IU HEALTH EMPLOYEE VIRTUAL VISIT FOR COVID SCREENS/RTW	Utilized telehealth more since November 2021	Yes	1-5	Video appointment from home	Primary Care visit (family medicine, internal medicine, etc.)		Somewhat agree	Strongly agree	Somewhat agree	Yes	Behavioral/Mental health therapy,Primary Care visit (family medicine, internal medicine, etc.),Appointment to discuss and adjust medications only
2023-09-07 21:12:44	2023-09-07 21:23:18	IP Address	172.243.101.41	100	634	True	2023-09-07 21:23:19	R_2Qu0dsfMJu20KwY					39.6598	-87.4225	anonymous	EN	Yes	46	Female	less than $30,000	At home on your phone/computer etc.	Yes	Multiple times daily	Viasat		Satellite		Within the last 6 months	No					Yes	6-10	Video appointment from home,Telephone appointment	Behavioral/Mental health therapy,Primary Care visit (family medicine, internal medicine, etc.),Appointment to discuss and adjust medications only		Utilized telehealth roughly the same before and after November 2021	Yes	1-5	Video appointment from home	Behavioral/Mental health therapy		Neither agree nor disagree	Somewhat disagree	Somewhat agree	Yes	Behavioral/Mental health therapy,Appointment to discuss and adjust medications only
2023-09-07 21:34:37	2023-09-07 21:39:50	IP Address	174.202.100.207	100	313	True	2023-09-07 21:39:51	R_2bHnDElys6eLviL					39.2051	-85.9324	anonymous	EN	Yes	48	Female	$90,000 - $119,999	At home on your phone/computer etc.	Yes	Multiple times daily	T-Mobile		Unsure		Within the last two years	No					Yes	1-5	Video appointment from home	Specialty care (cardiologist, pulmonologist, nephrologist, etc)		Utilized telehealth roughly the same before and after November 2021	No					Somewhat disagree	Strongly agree	Somewhat disagree	Maybe	Appointment to discuss and adjust medications only
2023-09-08 07:05:39	2023-09-08 07:11:29	IP Address	174.202.100.10	100	349	True	2023-09-08 07:11:30	R_3CDe0MWGr5aCpB7					39.2051	-85.9324	anonymous	EN	Yes	20	Female	$30,000 - $59,999	At home on your phone/computer etc.	Yes	Multiple times daily	Frontier Communications		Unsure		Over two years ago	No					Yes	1-5	Video appointment from home,Telephone appointment	Surgery follow-up,Specialty care (cardiologist, pulmonologist, nephrologist, etc),Appointment to discuss and adjust medications only		Utilized telehealth roughly the same before and after November 2021	Yes	1-5	Telephone appointment	Surgery follow-up		Somewhat disagree	Strongly disagree	Neither agree nor disagree	Maybe	Surgery follow-up,Appointment to discuss and adjust medications only
2023-09-08 11:38:48	2023-09-08 11:43:30	IP Address	172.77.90.124	100	282	True	2023-09-08 11:43:31	R_2sYeTam3LZ3KvJT					39.1515	-85.1305	anonymous	EN	Yes	71	Female	$90,000 - $119,999	Public setting on your phone/computer etc.	Yes	Multiple times daily	Frontier Communications		Broadband (DSL or Cable)		Over two years ago	No						1-5	Telephone appointment	Primary Care visit (family medicine, internal medicine, etc.)		Utilized telehealth roughly the same before and after November 2021	No					Neither agree nor disagree	Somewhat disagree	Somewhat disagree	No
2023-09-08 16:04:46	2023-09-08 16:07:56	IP Address	174.202.97.227	100	189	True	2023-09-08 16:07:57	R_1M3TLJqWVn7UsBb					39.2318	-85.8884	anonymous	EN	Yes	23	Female	$30,000 - $59,999	At home on your phone/computer etc.	Yes	Once a day	Cell phone company		Cell phone data only		Over two years ago	No					No						No					Somewhat agree	Somewhat agree	Somewhat agree	Yes	Primary Care visit (family medicine, internal medicine, etc.)
2023-09-08 16:49:48	2023-09-08 16:53:04	IP Address	168.75.198.107	100	196	True	2023-09-08 16:53:05	R_12a51OdGWI7xriA					38.6624	-86.916	anonymous	EN	Yes	25	Female	$30,000 - $59,999	At home on your phone/computer etc.	Yes	Multiple times daily	RTC		Fiber Optic		Within the last year	No					Yes	1-5	Video from physician's office to another provider	Behavioral/Mental health therapy		Utilized telehealth more since November 2021	No					Somewhat disagree	Strongly agree	Strongly disagree	No
2023-09-08 20:41:53	2023-09-08 20:46:51	IP Address	216.176.125.31	100	297	True	2023-09-08 20:46:52	R_2Ez5pdIXyVP1STq					38.7735	-86.6285	anonymous	EN	Yes	47	Female	$90,000 - $119,999	At home on your phone/computer etc.	Yes	Multiple times daily	RTC		Fiber Optic		Within the last two years	No					Yes	6-10	Video appointment from home	Specialty care (cardiologist, pulmonologist, nephrologist, etc)		Utilized telehealth more since November 2021	Yes	1-5	Video appointment from home	Specialty care (cardiologist, pulmonologist, nephrologist, etc)		Somewhat agree	Strongly agree	Somewhat agree	Yes	Primary Care visit (family medicine, internal medicine, etc.),Specialty care (cardiologist, pulmonologist, nephrologist, etc),Appointment to discuss and adjust medications only
2023-09-09 15:09:21	2023-09-09 15:13:00	IP Address	98.97.8.253	100	218	True	2023-09-09 15:13:01	R_31QwPI8vFDHjjRG					41.8874	-87.6318	anonymous	EN	Yes	64	Female	$60,000 - $89,999	At home on your phone/computer etc.	Yes	Multiple times daily	Other (please specify)	Starlink	Satellite		Within the last two years	No					No						No					Neither agree nor disagree	Strongly agree	Somewhat agree	Maybe	Surgery follow-up,Specialty care (cardiologist, pulmonologist, nephrologist, etc)
2023-09-09 16:10:01	2023-09-09 16:17:55	IP Address	166.205.124.80	100	474	True	2023-09-09 16:17:56	R_10x5dIHiHhFkh1p					41.8719	-87.6589	anonymous	EN	Yes	59	Female	$90,000 - $119,999	At home on your phone/computer etc.	Yes	Multiple times daily	Other (please specify)		Satellite		Within the last two years	No					No						No					Neither agree nor disagree	Strongly disagree	Neither agree nor disagree	Maybe	Behavioral/Mental health therapy,Primary Care visit (family medicine, internal medicine, etc.)
2023-09-09 17:54:34	2023-09-09 17:58:51	IP Address	184.20.40.72	100	256	True	2023-09-09 17:58:51	R_20MOcrhkg3kYjNG					38.5848	-90.2996	anonymous	EN	Yes	52	Male	$60,000 - $89,999	At home on your phone/computer etc.	Yes	Multiple times daily	Viasat		Satellite		Over two years ago	No					Yes	1-5	Video appointment from home	Other (please specify)	Dermatology	Utilized telehealth roughly the same before and after November 2021	No					Somewhat agree	Somewhat disagree	Somewhat agree	Yes	Behavioral/Mental health therapy,Physical therapy (guided exercises, post-operation therapy, etc.),Surgery follow-up,Primary Care visit (family medicine, internal medicine, etc.),Substance abuse treatment program,Specialty care (cardiologist, pulmonologist, nephrologist, etc),Appointment to discuss and adjust medications only
2023-09-09 20:59:35	2023-09-09 21:04:20	IP Address	107.77.209.158	100	284	True	2023-09-09 21:04:21	R_30wwhACUchFF0i2					41.8764	-87.6133	anonymous	EN	Yes	56	Male	$30,000 - $59,999	At home on your phone/computer etc.	Yes	Multiple times daily	Cell phone company		Cell phone data only		Over two years ago	Yes	1-5	Telephone appointment	Primary Care visit (family medicine, internal medicine, etc.)		Yes	1-5	Telephone appointment	Primary Care visit (family medicine, internal medicine, etc.)			No					Strongly disagree	Strongly disagree	Strongly disagree	No
2023-09-10 05:06:57	2023-09-10 05:15:11	IP Address	184.62.189.39	100	493	True	2023-09-10 05:15:12	R_3sndh9ZwsRFqQtJ					34.627	-79.6893	anonymous	EN	Yes	70	Female	$60,000 - $89,999	At home on your phone/computer etc.	Yes	Multiple times daily	Viasat		Satellite		Within the last two years	No					No						No					Somewhat disagree	Somewhat disagree	Somewhat disagree	No
2023-09-10 13:55:07	2023-09-10 14:06:09	IP Address	174.202.107.133	100	661	True	2023-09-10 14:06:09	R_308gAkQQaQr5Jmn					38.061	-87.5501	anonymous	EN	Yes	56	Female	less than $30,000	At home on your phone/computer etc.	Yes	Multiple times daily	Other (please specify)	Icg wireless	Cellular modem		Within the last 6 months	No					Yes	21+	Video appointment from home	Behavioral/Mental health therapy,Appointment to discuss and adjust medications only			Yes	1-5	Video appointment from home	Behavioral/Mental health therapy		Somewhat agree	Strongly agree	Somewhat agree	Yes	Behavioral/Mental health therapy,Surgery follow-up,Appointment to discuss and adjust medications only
2023-09-10 14:36:18	2023-09-10 14:42:01	IP Address	174.202.103.3	100	342	True	2023-09-10 14:42:01	R_2CHwlYwWpKsz51k					39.2051	-85.9324	anonymous	EN	Yes	32	Female	$90,000 - $119,999	At home on your phone/computer etc.	Yes	Multiple times daily	Other (please specify)	Bridgemaxx	Broadband (DSL or Cable)		Within the last two years	No					No						No					Somewhat agree	Somewhat agree	Strongly agree	Yes	Behavioral/Mental health therapy,Primary Care visit (family medicine, internal medicine, etc.),Appointment to discuss and adjust medications only
2023-09-10 15:18:40	2023-09-10 15:42:35	IP Address	184.16.87.146	100	1435	True	2023-09-10 15:42:36	R_2bZxu94dpjUGCqq					41.4379	-85.021	anonymous	EN	Yes	64	Male	$30,000 - $59,999	At home on your phone/computer etc.	Yes	Multiple times daily	Frontier Communications		Broadband (DSL or Cable)		Over two years ago	No					Yes	1-5	Video appointment from home,Telephone appointment	Primary Care visit (family medicine, internal medicine, etc.)		Utilized telehealth roughly the same before and after November 2021	No					Somewhat agree	Somewhat disagree	Somewhat agree	Yes	Primary Care visit (family medicine, internal medicine, etc.),Appointment to discuss and adjust medications only
2023-09-10 17:56:03	2023-09-10 18:02:46	IP Address	168.75.198.237	100	402	True	2023-09-10 18:02:46	R_2dseWfbJJVH4iPn					38.6624	-86.916	anonymous	EN	Yes	42	Female	less than $30,000	At home on your phone/computer etc.	Yes	Multiple times daily	RTC		Fiber Optic		Within the last 6 months	No					No						No					Neither agree nor disagree	Strongly disagree	Strongly agree	Yes	Behavioral/Mental health therapy,Physical therapy (guided exercises, post-operation therapy, etc.),Surgery follow-up,Primary Care visit (family medicine, internal medicine, etc.)
2023-09-10 18:42:36	2023-09-10 18:51:17	IP Address	216.176.100.6	100	520	True	2023-09-10 18:51:18	R_3ixx9GFLFqrE1ZD					38.6624	-86.916	anonymous	EN	Yes	34	Female	greater than $120,000	At home on your phone/computer etc.	Yes	Multiple times daily	RTC		Fiber Optic		Within the last year	No					Yes	1-5	Video appointment from home	Behavioral/Mental health therapy		Utilized telehealth more before November 2021	No					Somewhat agree	Strongly agree	Somewhat agree	Yes	Behavioral/Mental health therapy
2023-09-11 13:08:25	2023-09-11 13:20:16	IP Address	184.16.135.199	100	710	True	2023-09-11 13:20:17	R_AyAt8Ez6TPP5zvb					41.3458	-85.4155	anonymous	EN	Yes	55	Female	$90,000 - $119,999	At home on your phone/computer etc.	Yes	Multiple times daily	Frontier Communications		Unsure		Within the last two years	Yes	1-5	Telephone appointment	Behavioral/Mental health therapy		Yes	1-5	Video appointment from home	Behavioral/Mental health therapy		Utilized telehealth roughly the same before and after November 2021	No					Strongly agree	Strongly agree	Strongly agree	Yes	Behavioral/Mental health therapy,Primary Care visit (family medicine, internal medicine, etc.),Substance abuse treatment program,Appointment to discuss and adjust medications only
2023-09-11 18:26:12	2023-09-11 18:29:07	IP Address	192.174.96.219	100	175	True	2023-09-11 18:29:08	R_0BV7e8omHxZOPjX					38.6529	-87.1699	anonymous	EN	Yes	23	Male	$30,000 - $59,999	At home on your phone/computer etc.	Yes	Multiple times daily	Other (please specify)	Sparklight	Fiber Optic		Over two years ago	No					No						No					Strongly disagree	Neither agree nor disagree	Strongly disagree	No
2023-09-11 18:27:26	2023-09-11 18:33:25	IP Address	174.202.104.181	100	359	True	2023-09-11 18:33:26	R_1I6hWyNM0NlSypt					39.2051	-85.9324	anonymous	EN	Yes	64	Female	$60,000 - $89,999	At home on your phone/computer etc.	Yes	Multiple times daily	T-Mobile		Cellular modem		Within the last month	No					No						No					Somewhat disagree	Somewhat agree	Somewhat disagree	Maybe	Appointment to discuss and adjust medications only
2023-09-11 18:37:42	2023-09-11 18:42:15	IP Address	50.121.8.214	100	273	True	2023-09-11 18:42:16	R_3C8CZqm06ipKakx					39.4732	-87.4033	anonymous	EN	Yes		Female	$90,000 - $119,999	At home on your phone/computer etc.	Yes	Multiple times daily	Frontier Communications		Broadband (DSL or Cable)		Within the last year	No					No						No					Somewhat agree	Strongly agree	Neither agree nor disagree	Maybe	Behavioral/Mental health therapy,Appointment to discuss and adjust medications only
2023-09-11 18:55:16	2023-09-11 19:02:19	IP Address	50.104.20.26	100	422	True	2023-09-11 19:02:20	R_3HTAlKL7CbNrEPn					39.4956	-87.4651	anonymous	EN	Yes	48	Female	$90,000 - $119,999	Public setting on your phone/computer etc.	Yes	Multiple times daily	Frontier Communications		Unsure		Within the last two years	No					No						No					Somewhat agree	Somewhat agree	Somewhat agree	Maybe	Physical therapy (guided exercises, post-operation therapy, etc.)
2023-09-11 19:27:55	2023-09-11 19:32:05	IP Address	192.174.96.219	100	249	True	2023-09-11 19:32:05	R_2uOpnQklIOPzH26					38.6529	-87.1699	anonymous	EN	Yes	54	Female	$90,000 - $119,999	At home on your phone/computer etc.	Yes	Multiple times daily	Other (please specify)	Sparklight	Cellular modem		Over two years ago	No					No						No					Neither agree nor disagree	Somewhat agree	Strongly agree	Yes	Primary Care visit (family medicine, internal medicine, etc.)
2023-09-12 13:17:57	2023-09-12 13:24:45	IP Address	216.176.100.149	100	408	True	2023-09-12 13:24:47	R_33figFuBmbYXZdC					38.6624	-86.916	anonymous	EN	Yes	65	Female	less than $30,000	At home on your phone/computer etc.	Yes	Multiple times daily	RTC		Fiber Optic		Within the last year	No					Yes	1-5	Video appointment from home	Primary Care visit (family medicine, internal medicine, etc.)			No					Strongly agree	Strongly agree	Strongly agree	Yes	Behavioral/Mental health therapy,Surgery follow-up,Primary Care visit (family medicine, internal medicine, etc.),Specialty care (cardiologist, pulmonologist, nephrologist, etc)
2023-09-05 13:44:14	2023-09-05 13:44:26	IP Address	174.202.97.245	8	12	False	2023-09-12 13:44:31	R_0IIR0TWeewQbwDD							anonymous	EN	Yes
2023-09-05 14:31:27	2023-09-05 14:33:01	IP Address	50.104.13.133	67	93	False	2023-09-12 14:34:17	R_uxMH2yVOIBaeMBX							anonymous	EN	Yes	67	Female	$60,000 - $89,999	At home on your phone/computer etc.	Yes	Multiple times daily	Frontier Communications		Unsure		Over two years ago	No					No						Yes
2023-09-05 15:56:12	2023-09-05 15:59:40	IP Address	24.142.76.234	89	208	False	2023-09-12 16:05:49	R_2xPqspJC3E0PesA							anonymous	EN	Yes	54	Female	less than $30,000	At home on your phone/computer etc.	Yes	Multiple times daily	Other (please specify)	Sparklight	Unsure		Over two years ago	No					No						No					Somewhat agree	Neither agree nor disagree	Somewhat agree	Maybe
2023-09-05 16:45:00	2023-09-05 16:49:49	IP Address	50.102.200.108	25	288	False	2023-09-12 16:49:53	R_ByTc0V6mVto0QiR							anonymous	EN	Yes	45	Female	greater than $120,000	At home on your phone/computer etc.	Yes
2023-09-05 17:52:48	2023-09-05 17:57:42	IP Address	75.211.219.89	53	294	False	2023-09-12 17:57:43	R_0dkpdNT63JNQbbr							anonymous	EN	Yes	68	Male	$30,000 - $59,999	Public setting on your phone/computer etc.	Yes	Multiple times daily	Other (please specify)	Verizon	Unsure		Within the last two years	No
2023-09-05 18:06:23	2023-09-05 18:09:03	IP Address	174.202.98.125	78	160	False	2023-09-12 18:09:09	R_2CpKlqaubTOtRRe							anonymous	EN	Yes	42	Female	$30,000 - $59,999	At home on your phone/computer etc.	Yes	Multiple times daily	Cell phone company		Cell phone data only		Within the last year	No					No						No
2023-09-05 18:15:54	2023-09-05 18:17:27	IP Address	216.176.101.197	25	92	False	2023-09-12 18:17:30	R_1DOIWeTsFI5XMYL							anonymous	EN	Yes	24	Female	$30,000 - $59,999	At home on your phone/computer etc.	Yes
2023-09-05 18:19:33	2023-09-05 18:22:02	IP Address	184.16.92.89	53	148	False	2023-09-12 18:22:02	R_1Nwtti2pubv9Urm							anonymous	EN
2023-09-05 18:50:36	2023-09-05 18:51:27	IP Address	168.75.198.67	19	51	False	2023-09-12 18:51:31	R_3HtxdQfBDxTXlW2							anonymous	EN	Yes	31	Female	$60,000 - $89,999	At home on your phone/computer etc.
2023-09-05 19:13:33	2023-09-05 19:14:00	IP Address	216.176.124.207	3	27	False	2023-09-12 19:14:03	R_s4HFUM4c3Z4mt9L							anonymous	EN
2023-09-05 18:54:33	2023-09-05 19:18:59	IP Address	38.124.127.150	67	1466	False	2023-09-12 19:19:04	R_1f2AWbzMe4uXQbJ							anonymous	EN	Yes	30	Male	$60,000 - $89,999	At home on your phone/computer etc.	Yes	Multiple times daily	RTC		Fiber Optic		Within the last 6 months	No					Yes	1-5	Video appointment from home	Primary Care visit (family medicine, internal medicine, etc.),Appointment to discuss and adjust medications only		Utilized telehealth more since November 2021	Yes
2023-09-12 19:17:12	2023-09-12 19:21:06	IP Address	216.176.101.152	100	234	True	2023-09-12 19:21:07	R_27a3oMarzYMCWdG					38.6624	-86.916	anonymous	EN	Yes	71	Female	less than $30,000	At home on your phone/computer etc.	Yes	Multiple times daily	RTC		Other (please specify)		Within the last year	No					No						No					Strongly disagree	Somewhat agree	Strongly disagree	No
2023-09-05 20:37:10	2023-09-05 20:40:15	IP Address	159.218.128.18	78	184	False	2023-09-12 20:40:22	R_3qmlJ1OAesmgy4t							anonymous	EN	Yes	19	Female	$90,000 - $119,999	Public setting on your phone/computer etc.	Yes	Multiple times daily	Other (please specify)	Wagler Internet	Fiber Optic		Within the last two years	No					No						No
2023-09-05 21:38:15	2023-09-05 21:40:23	IP Address	168.75.198.77	78	128	False	2023-09-12 21:40:25	R_puETunIP6oUDN1T							anonymous	EN	Yes	26	Male	$60,000 - $89,999	At home on your phone/computer etc.	Yes	Multiple times daily	RTC		Fiber Optic		Within the last year	No					Yes	1-5	Telephone appointment	Behavioral/Mental health therapy,Appointment to discuss and adjust medications only		Utilized telehealth roughly the same before and after November 2021	No
2023-09-06 05:12:22	2023-09-06 05:15:05	IP Address	24.142.76.252	53	163	False	2023-09-13 05:15:08	R_1cZ0BAuT642YgDk							anonymous	EN	Yes	26	Female	$30,000 - $59,999	At home on your phone/computer etc.	Yes	Multiple times daily	Other (please specify)	Spark light	Other (please specify)	Wi-Fi and Cellphone	Within the last two years	No
2023-09-06 05:16:07	2023-09-06 05:20:22	IP Address	108.147.92.57	75	254	False	2023-09-13 05:20:23	R_1DNg28AUCiLphfn							anonymous	EN	Yes	56	Female		At home on your phone/computer etc.	Yes	Multiple times daily	Cell phone company		Cell phone data only		Over two years ago	Yes	1-5	Telephone appointment	Other (please specify)	Sick	Yes	1-5	Telephone appointment	Primary Care visit (family medicine, internal medicine, etc.)			Yes	1-5	Telephone appointment	Primary Care visit (family medicine, internal medicine, etc.)
2023-09-06 05:24:42	2023-09-06 05:25:26	IP Address	50.127.92.193	25	43	False	2023-09-13 05:25:28	R_22Mt1SerU07ATxu							anonymous	EN	Yes	39	Female	$30,000 - $59,999	At home on your phone/computer etc.	Yes
2023-09-13 07:23:37	2023-09-13 07:35:41	IP Address	50.121.42.141	100	723	True	2023-09-13 07:35:42	R_2BycfDEvKkLXrPE					39.4057	-87.4026	anonymous	EN	Yes	53	Female	$30,000 - $59,999	At home on your phone/computer etc.	Yes	Multiple times daily	Frontier Communications		Fiber Optic		Within the last year	No					No						No					Somewhat disagree	Somewhat agree	Somewhat disagree	Maybe	None
2023-09-06 08:09:10	2023-09-06 08:11:11	IP Address	174.202.106.142	25	120	False	2023-09-13 08:11:13	R_1i9Z7VaNUPDSavt							anonymous	EN	Yes	72	Female	less than $30,000	At home on your phone/computer etc.	Yes
2023-09-06 09:09:56	2023-09-06 09:10:12	IP Address	174.202.105.190	6	16	False	2023-09-13 09:21:37	R_s55gzjHmTjAAmnn							anonymous	EN
2023-09-06 11:03:29	2023-09-06 11:04:19	IP Address	216.176.107.39	25	50	False	2023-09-13 11:05:42	R_zUTYTXuCF85RT33							anonymous	EN	Yes	30	Female	$30,000 - $59,999	Public setting on your phone/computer etc.	Yes
2023-09-13 11:39:59	2023-09-13 11:45:05	IP Address	192.174.99.91	100	306	True	2023-09-13 11:45:06	R_AjwkXJeKI3szkkh					38.6529	-87.1699	anonymous	EN	Yes	58	Female	$30,000 - $59,999	At home on your phone/computer etc.	Yes	Multiple times daily	Other (please specify)	Sparklight	Broadband (DSL or Cable)		Over two years ago	No					No						No					Somewhat agree	Somewhat agree	Strongly agree	Yes	Primary Care visit (family medicine, internal medicine, etc.)
2023-09-13 12:11:23	2023-09-13 12:21:01	IP Address	216.176.123.230	100	577	True	2023-09-13 12:21:02	R_1kSIELBfGBCmUT2					38.7735	-86.6285	anonymous	EN	Yes	46	Female	greater than $120,000	At home on your phone/computer etc.	Yes	Multiple times daily	RTC		Fiber Optic		Over two years ago	No					No						No					Somewhat disagree	Somewhat agree	Somewhat disagree	Maybe	Appointment to discuss and adjust medications only
2023-09-06 12:39:17	2023-09-06 12:39:35	IP Address	208.184.249.20	3	18	False	2023-09-13 12:43:06	R_2xShVv1Kg2OxHVY							anonymous	EN
2023-09-13 13:19:59	2023-09-13 13:23:04	IP Address	216.176.101.35	100	184	True	2023-09-13 13:23:05	R_3GBrpsMcLRLU3tI					38.6624	-86.916	anonymous	EN	Yes	59	Female	$60,000 - $89,999	At home on your phone/computer etc.	Yes	Multiple times daily	RTC		Fiber Optic		Within the last year	No					No						Yes	1-5	Video appointment from home	Primary Care visit (family medicine, internal medicine, etc.)		Somewhat disagree	Strongly agree	Somewhat disagree	No
2023-09-06 14:57:56	2023-09-06 14:58:22	IP Address	216.176.102.229	8	26	False	2023-09-13 14:59:04	R_30xl5iS8XKU5lmq							anonymous	EN	Yes
2023-09-13 15:20:23	2023-09-13 15:24:02	IP Address	216.176.100.36	100	218	True	2023-09-13 15:24:03	R_3hDQdKpoluguG77					38.6624	-86.916	anonymous	EN	Yes	64	Female	$60,000 - $89,999	At home on your phone/computer etc.	Yes	Multiple times daily	RTC		Fiber Optic		Within the last 6 months	No					No						No					Somewhat agree	Somewhat agree	Somewhat agree	Yes	Behavioral/Mental health therapy,Primary Care visit (family medicine, internal medicine, etc.),Appointment to discuss and adjust medications only
2023-09-06 16:23:23	2023-09-06 16:24:24	IP Address	216.176.116.92	25	60	False	2023-09-13 16:24:26	R_CdzqD9kBkKoAjW9							anonymous	EN	Yes	25	Female	$90,000 - $119,999	Public setting on your phone/computer etc.	Yes
2023-09-06 16:58:57	2023-09-06 16:59:51	IP Address	174.202.97.203	25	54	False	2023-09-13 16:59:52	R_21teuHUjc9koCh0							anonymous	EN	Yes	45	Female	$30,000 - $59,999	Public setting on your phone/computer etc.	Yes
2023-09-13 17:51:05	2023-09-13 17:55:01	IP Address	216.176.101.108	100	235	True	2023-09-13 17:55:02	R_1rBbS3KfgnSzvKe					38.6624	-86.916	anonymous	EN	Yes	59	Male	$90,000 - $119,999	At home on your phone/computer etc.	Yes	Multiple times daily	RTC		Fiber Optic		Within the last year	No					No						No					Neither agree nor disagree	Somewhat agree	Somewhat agree	Maybe	Appointment to discuss and adjust medications only
2023-09-07 08:30:02	2023-09-07 08:30:20	IP Address	23.247.137.76	6	18	False	2023-09-14 08:30:24	R_9oWl3ZImEGr9psJ							anonymous	EN
2023-09-14 11:29:31	2023-09-14 11:29:48	IP Address	174.202.104.222	100	17	True	2023-09-14 11:29:49	R_129yFLvN1FbHetu					39.2947	-85.2292	qr	EN	No
2023-09-14 14:19:16	2023-09-14 14:29:15	IP Address	192.174.96.178	100	599	True	2023-09-14 14:29:16	R_1pXSWRrFScSlpNs					38.3317	-87.3562	anonymous	EN	Yes	68	Female	less than $30,000	At home on your phone/computer etc.	Yes	Multiple times daily	Other (please specify)	Sparklight	Broadband (DSL or Cable)		Over two years ago	No					Yes	1-5	Telephone appointment	Primary Care visit (family medicine, internal medicine, etc.)		Utilized telehealth roughly the same before and after November 2021	No					Neither agree nor disagree	Somewhat agree	Neither agree nor disagree	Yes	Primary Care visit (family medicine, internal medicine, etc.),Appointment to discuss and adjust medications only
2023-09-07 18:33:08	2023-09-07 18:33:31	IP Address	174.214.48.96	8	23	False	2023-09-14 18:33:33	R_3FQlmmXhzT5qr2x							anonymous	EN
2023-09-08 03:34:47	2023-09-08 03:36:03	IP Address	216.21.220.25	25	75	False	2023-09-15 03:36:04	R_270PGoOZXVsT0iH							anonymous	EN	Yes	25	Female	$30,000 - $59,999	Public setting on your phone/computer etc.	Yes
2023-09-08 16:16:36	2023-09-08 16:17:59	IP Address	172.78.243.14	39	82	False	2023-09-15 16:18:04	R_1rBLKBUY54fQwrG							anonymous	EN	Yes	38	Female	$60,000 - $89,999	At home on your phone/computer etc.	Yes	Multiple times daily	Frontier Communications		Broadband (DSL or Cable)		Within the last two years
2023-09-09 19:22:12	2023-09-09 19:26:57	IP Address	67.45.32.122	78	285	False	2023-09-16 19:26:58	R_1GUoL5hI33wJDfC							anonymous	EN	Yes	76	Female	$30,000 - $59,999	At home on your phone/computer etc.	Yes	Multiple times daily	Hughes Net		Satellite		Within the last two years	No					No						No
2023-09-17 11:56:59	2023-09-17 12:05:40	IP Address	174.202.102.209	100	521	True	2023-09-17 12:05:41	R_1GwSvJw7TMxdyp8					38.8729	-86.486	anonymous	EN	Yes	60	Female	less than $30,000	At home on your phone/computer etc.	Yes	Multiple times daily	Cell phone company		Cell phone data only		Over two years ago	No					No						No					Neither agree nor disagree	Neither agree nor disagree	Somewhat agree	Maybe	Primary Care visit (family medicine, internal medicine, etc.),Appointment to discuss and adjust medications only
2023-09-10 17:56:58	2023-09-10 17:57:27	IP Address	168.75.198.91	25	28	False	2023-09-17 17:57:29	R_ALJqumunyt7F3gd							anonymous	EN	Yes	37	Female	$60,000 - $89,999	At home on your phone/computer etc.	Yes
2023-09-29 15:29:42	2023-09-29 15:34:25	IP Address	38.86.84.110	100	283	True	2023-09-29 15:34:26	R_1QDykYcq3NAIri4					38.538	-86.6121	anonymous	EN	Yes	47	Female	greater than $120,000	At home on your phone/computer etc.	Yes	Multiple times daily	Smithville		Unsure		Over two years ago	No					Yes	1-5	Video appointment from home,Telephone appointment	Primary Care visit (family medicine, internal medicine, etc.),Specialty care (cardiologist, pulmonologist, nephrologist, etc)		Utilized telehealth more since November 2021	Yes	1-5	Video appointment from home	Primary Care visit (family medicine, internal medicine, etc.),Specialty care (cardiologist, pulmonologist, nephrologist, etc)		Somewhat agree	Somewhat agree	Strongly agree	Yes	Behavioral/Mental health therapy,Primary Care visit (family medicine, internal medicine, etc.),Specialty care (cardiologist, pulmonologist, nephrologist, etc),Appointment to discuss and adjust medications only
2023-10-04 11:40:20	2023-10-04 11:43:33	IP Address	174.202.98.53	100	192	True	2023-10-04 11:43:33	R_brYN3afZAE0IwbT					39.1397	-86.5141	anonymous	EN	Yes	46	Female	greater than $120,000	Public setting on your phone/computer etc.	Yes	Multiple times daily	Space Exploration Technologies		Satellite		Within the last two years	No					No						No					Somewhat disagree	Strongly agree	Somewhat disagree	No
2023-10-04 11:43:29	2023-10-04 11:54:48	IP Address	172.78.237.218	100	679	True	2023-10-04 11:54:49	R_1QtEcSFHqrqmgT1					38.745	-86.4803	anonymous	EN	Yes	42	Female	$60,000 - $89,999	At home on your phone/computer etc.	Yes	Multiple times daily	Other (please specify)	Frontier Communications and Cell phone Data	Other (please specify)	Broadband and cell phone data	Over two years ago	No					Yes	6-10	Video appointment from home,Telephone appointment	Specialty care (cardiologist, pulmonologist, nephrologist, etc),Other (please specify)	Developmental evaluation	Utilized telehealth roughly the same before and after November 2021	No					Somewhat agree	Strongly agree	Strongly agree	Yes	Behavioral/Mental health therapy,Physical therapy (guided exercises, post-operation therapy, etc.),Specialty care (cardiologist, pulmonologist, nephrologist, etc),Appointment to discuss and adjust medications only
2023-10-04 11:59:39	2023-10-04 12:02:43	IP Address	155.190.19.6	100	184	True	2023-10-04 12:02:44	R_1q8w4R3V6OYXXAF					40.7157	-74	anonymous	EN	Yes	51	Female	$90,000 - $119,999	Public setting on your phone/computer etc.	Yes	Multiple times daily	Smithville		Broadband (DSL or Cable)		Over two years ago	No					No						No					Somewhat disagree	Somewhat agree	Neither agree nor disagree	Yes	Behavioral/Mental health therapy,Appointment to discuss and adjust medications only,Other (please specify)
2023-10-04 12:21:41	2023-10-04 12:31:58	IP Address	174.202.99.116	100	617	True	2023-10-04 12:31:59	R_ONkkCSw32UA6kpj					39.6159	-85.43	qr	EN	Yes	48	Female	$60,000 - $89,999	At home on your phone/computer etc.	Yes	Once a day	Other (please specify)	Verizon	Other (please specify)	WiFi jetpak through Verizon	Within the last year	No					Yes	6-10	Video appointment from home,Telephone appointment	Behavioral/Mental health therapy,Other (please specify)	Spine & Pain, Rheumatology	Utilized telehealth more before November 2021	Yes	1-5	Video appointment from home	Other (please specify)	Rheumatology	Somewhat agree	Somewhat agree	Somewhat agree	Yes	Behavioral/Mental health therapy,Appointment to discuss and adjust medications only
2023-10-05 04:34:37	2023-10-05 04:59:57	IP Address	199.10.16.202	100	1519	True	2023-10-05 04:59:57	R_4Gc8hzB948mhNyF					39.6195	-86.1552	anonymous	EN	Yes	28	Female	$90,000 - $119,999	Public setting on your phone/computer etc.	Yes	Multiple times daily	Other (please specify)	Sparklight	Fiber Optic		Within the last year	No					No						No					Neither agree nor disagree	Strongly agree	Somewhat agree	Yes	Appointment to discuss and adjust medications only
2023-10-05 07:03:12	2023-10-05 07:08:14	IP Address	192.174.103.92	100	302	True	2023-10-05 07:08:15	R_12FkxZU6QnVQOmV					38.4792	-87.2834	anonymous	EN	Yes	82	Male	$60,000 - $89,999	At home on your phone/computer etc.	Yes	Multiple times daily	Cable One		Broadband (DSL or Cable)		Over two years ago	No					No						No					Somewhat agree	Strongly agree	Strongly agree	Yes	Surgery follow-up,Primary Care visit (family medicine, internal medicine, etc.),Appointment to discuss and adjust medications only
2023-10-08 06:03:10	2023-10-08 06:10:17	IP Address	24.142.76.108	100	426	True	2023-10-08 06:10:17	R_25WS6oq0FRT22tx					38.4792	-87.2834	anonymous	EN	Yes	36	Female	$30,000 - $59,999	At home on your phone/computer etc.	Yes	Multiple times daily	RTC		Fiber Optic		Within the last 6 months	No					Yes	1-5	Video appointment from home	Specialty care (cardiologist, pulmonologist, nephrologist, etc),Appointment to discuss and adjust medications only		Utilized telehealth more since November 2021	Yes	1-5	Video appointment from home	Appointment to discuss and adjust medications only		Somewhat agree	Strongly agree	Somewhat agree	Yes	Behavioral/Mental health therapy,Primary Care visit (family medicine, internal medicine, etc.),Substance abuse treatment program,Appointment to discuss and adjust medications only
2023-10-04 11:48:45	2023-10-04 11:51:24	IP Address	174.202.100.155	89	158	False	2023-10-11 11:51:25	R_qUEcgD65CVdJVyp							anonymous	EN	Yes	37	Female	$90,000 - $119,999	At home on your phone/computer etc.	Yes	Multiple times daily	RTC		Fiber Optic		Within the last year	No					No						No					Neither agree nor disagree	Strongly agree	Somewhat agree	Maybe
2023-10-16 10:50:43	2023-10-16 10:54:27	IP Address	63.134.141.71	100	223	True	2023-10-16 10:54:28	R_2U5fVWHjPPvj9HD					39.4642	-87.3531	anonymous	EN	Yes	26	Male	$60,000 - $89,999	Public setting on paper	Yes	Multiple times daily	Other (please specify)	starlink	Satellite		Within the last month	No					Yes	1-5	Telephone appointment	Primary Care visit (family medicine, internal medicine, etc.)		Utilized telehealth more before November 2021	No					Strongly agree	Somewhat agree	Strongly agree	Yes	Primary Care visit (family medicine, internal medicine, etc.)
2023-10-16 10:54:44	2023-10-16 10:57:32	IP Address	63.134.141.71	100	167	True	2023-10-16 10:57:32	R_24HGTbm3yKIZSYH					39.4642	-87.3531	anonymous	EN	Yes	58	Female	less than $30,000	Public setting on paper	Yes	Multiple times daily	Cell phone company		Cell phone data only		Within the last month	No					Yes	1-5	Telephone appointment	Specialty care (cardiologist, pulmonologist, nephrologist, etc)		Utilized telehealth roughly the same before and after November 2021	No					Strongly agree	Strongly agree	Strongly agree	Yes	Surgery follow-up,Specialty care (cardiologist, pulmonologist, nephrologist, etc)
2023-10-16 10:58:04	2023-10-16 11:01:30	IP Address	63.134.141.71	100	206	True	2023-10-16 11:01:33	R_25Gwxm9C7yWhGbs					39.4642	-87.3531	anonymous	EN	Yes	40	Female	greater than $120,000	Public setting on paper	Yes	Multiple times daily	RTC		Fiber Optic		Within the last two years	No					Yes	1-5	Video appointment from home	Primary Care visit (family medicine, internal medicine, etc.)		Utilized telehealth roughly the same before and after November 2021	No					Strongly agree	Strongly agree	Strongly agree	Yes	Behavioral/Mental health therapy,Surgery follow-up,Primary Care visit (family medicine, internal medicine, etc.),Specialty care (cardiologist, pulmonologist, nephrologist, etc),Appointment to discuss and adjust medications only
2023-10-16 11:01:50	2023-10-16 11:07:14	IP Address	63.134.141.71	100	324	True	2023-10-16 11:07:16	R_1nTpq3H8ezmDDST					39.4642	-87.3531	anonymous	EN	Yes	44	Female	$90,000 - $119,999	Public setting on paper	Yes	Multiple times daily	Frontier Communications		Broadband (DSL or Cable)		Over two years ago	No					Yes	1-5	Video appointment from home	Specialty care (cardiologist, pulmonologist, nephrologist, etc),Appointment to discuss and adjust medications only		Utilized telehealth roughly the same before and after November 2021	Yes	1-5	Video appointment from home	Specialty care (cardiologist, pulmonologist, nephrologist, etc)		Somewhat agree	Somewhat agree	Somewhat agree	Yes	Behavioral/Mental health therapy,Appointment to discuss and adjust medications only
2023-10-16 11:08:07	2023-10-16 11:12:13	IP Address	63.134.141.71	100	246	True	2023-10-16 11:12:14	R_yUVzMRQUXV4G0Rr					39.4642	-87.3531	anonymous	EN	Yes	62	Male	less than $30,000	Public setting on paper	Yes	Multiple times daily	Cell phone company		Cell phone data only		Over two years ago	No					Yes	1-5	Video appointment from home	Specialty care (cardiologist, pulmonologist, nephrologist, etc)		Utilized telehealth roughly the same before and after November 2021	No					Somewhat agree	Strongly disagree	Somewhat disagree	Maybe	Primary Care visit (family medicine, internal medicine, etc.),Specialty care (cardiologist, pulmonologist, nephrologist, etc),Appointment to discuss and adjust medications only
2023-10-16 11:13:03	2023-10-16 11:16:34	IP Address	63.134.141.71	100	211	True	2023-10-16 11:16:35	R_21jFr50d65AZC40					39.4642	-87.3531	anonymous	EN	Yes	50	Male	$30,000 - $59,999	Public setting on paper	Yes	Multiple times daily	T-Mobile		Cellular modem		Within the last year	No					No						No					Strongly agree	Somewhat disagree	Strongly agree	Yes	Physical therapy (guided exercises, post-operation therapy, etc.),Specialty care (cardiologist, pulmonologist, nephrologist, etc),Appointment to discuss and adjust medications only
2023-10-16 11:17:08	2023-10-16 11:19:48	IP Address	63.134.141.71	100	159	True	2023-10-16 11:19:48	R_1igkMUiJLxcz0W8					39.4642	-87.3531	anonymous	EN	Yes	70	Male	$60,000 - $89,999	Public setting on paper	Yes	Multiple times daily	Frontier Communications		Broadband (DSL or Cable)		Over two years ago	No					No						No					Neither agree nor disagree	Strongly agree	Somewhat agree	Maybe	Primary Care visit (family medicine, internal medicine, etc.),Specialty care (cardiologist, pulmonologist, nephrologist, etc),Appointment to discuss and adjust medications only
2023-10-16 11:20:09	2023-10-16 11:24:15	IP Address	63.134.141.71	100	245	True	2023-10-16 11:24:16	R_OIFJ1Ce2noSLA1b					39.4642	-87.3531	anonymous	EN	Yes	72	Female	greater than $120,000	Public setting on paper	Yes	Multiple times daily	RTC		Fiber Optic		Within the last two years	No					No						Yes	1-5	Telephone appointment	Other (please specify)	Telephone wellness check for Humana	Neither agree nor disagree	Strongly agree	Strongly disagree	Yes	Surgery follow-up,Primary Care visit (family medicine, internal medicine, etc.),Specialty care (cardiologist, pulmonologist, nephrologist, etc),Other (please specify)
2023-10-16 11:24:56	2023-10-16 11:29:24	IP Address	63.134.141.71	100	267	True	2023-10-16 11:29:25	R_2fKawbIoDRdJvtB					39.4642	-87.3531	anonymous	EN	Yes	44	Male	$60,000 - $89,999	Public setting on paper	No							No					No						No					Somewhat disagree	Somewhat disagree	Strongly agree	No
2023-10-16 11:30:01	2023-10-16 11:33:16	IP Address	63.134.141.71	100	194	True	2023-10-16 11:33:17	R_1LbPue2X75mfg2c					39.4642	-87.3531	anonymous	EN	Yes	62	Female	less than $30,000	Public setting on paper	Yes	Multiple times daily	T-Mobile		Unsure		Within the last month	No					No						No					Strongly disagree	Somewhat agree	Strongly disagree	No
2023-10-16 11:33:54	2023-10-16 11:38:16	IP Address	63.134.141.71	100	262	True	2023-10-16 11:38:17	R_Ybufwj4p9jKaoSt					39.4642	-87.3531	anonymous	EN	Yes	68	Female	less than $30,000	Public setting on paper	Yes	Multiple times daily	Viasat		Satellite		Within the last 6 months	No					Yes	6-10	Video appointment from home,Telephone appointment	Specialty care (cardiologist, pulmonologist, nephrologist, etc)		Utilized telehealth roughly the same before and after November 2021	Yes	1-5	Video from physician's office to another provider	Specialty care (cardiologist, pulmonologist, nephrologist, etc)		Somewhat disagree	Somewhat agree	Neither agree nor disagree	Maybe	Primary Care visit (family medicine, internal medicine, etc.),Appointment to discuss and adjust medications only
2023-10-16 11:39:57	2023-10-16 11:46:23	IP Address	63.134.141.71	100	386	True	2023-10-16 11:46:24	R_3eoXeJFD5D9ztfj					39.4642	-87.3531	anonymous	EN	Yes	63	Male	less than $30,000	At home on paper	Yes	Multiple times daily	Other (please specify)	AT&T	Cell phone data only		Over two years ago	No					No						Yes	1-5	Telephone appointment	Primary Care visit (family medicine, internal medicine, etc.)		Neither agree nor disagree	Somewhat disagree	Neither agree nor disagree	Maybe	Primary Care visit (family medicine, internal medicine, etc.)
2023-10-16 11:47:34	2023-10-16 11:49:15	IP Address	63.134.141.71	100	100	True	2023-10-16 11:49:16	R_3FLjqs2frvRixWZ					39.4642	-87.3531	anonymous	EN	Yes	90	Female	less than $30,000	Public setting on paper	No							No					No						No					Somewhat agree	Strongly disagree	Somewhat agree	Yes	Specialty care (cardiologist, pulmonologist, nephrologist, etc)
2023-10-16 12:00:56	2023-10-16 12:04:30	IP Address	63.134.141.71	100	214	True	2023-10-16 12:04:31	R_211j6JXdRvcnYMy					39.4642	-87.3531	anonymous	EN	Yes	47	Female	$60,000 - $89,999	Public setting on paper	Yes	Multiple times daily	Cell phone company		Broadband (DSL or Cable)		Over two years ago	No					No						No					Strongly agree	Strongly agree	Strongly agree	Yes	Primary Care visit (family medicine, internal medicine, etc.)
2023-10-16 12:05:07	2023-10-16 12:10:14	IP Address	63.134.141.71	100	307	True	2023-10-16 12:10:15	R_STwJCPsh2KTS3a9					39.4642	-87.3531	anonymous	EN	Yes	22	Female	$60,000 - $89,999	Public setting on paper	Yes	Multiple times daily	Frontier Communications		Broadband (DSL or Cable)		Within the last year	No					Yes	1-5	Telephone appointment	Primary Care visit (family medicine, internal medicine, etc.)		Utilized telehealth roughly the same before and after November 2021	Yes	1-5	Telephone appointment	Primary Care visit (family medicine, internal medicine, etc.)		Strongly agree	Strongly agree	Strongly agree	Yes	Surgery follow-up,Primary Care visit (family medicine, internal medicine, etc.)
2023-10-16 12:10:42	2023-10-16 12:13:21	IP Address	63.134.141.71	100	159	True	2023-10-16 12:13:22	R_PUtYbQKzbg7BmDL					39.4642	-87.3531	anonymous	EN	Yes	25	Male	greater than $120,000	Public setting on paper	Yes	Multiple times daily	Other (please specify)	EarthLink	Broadband (DSL or Cable)		Within the last year	No					No						No					Somewhat agree	Strongly agree	Strongly agree	Yes	Surgery follow-up,Primary Care visit (family medicine, internal medicine, etc.),Specialty care (cardiologist, pulmonologist, nephrologist, etc),Appointment to discuss and adjust medications only
2023-10-16 12:13:59	2023-10-16 12:17:02	IP Address	63.134.141.71	100	183	True	2023-10-16 12:17:03	R_24xgVHD6EQ1l3WD					39.4642	-87.3531	anonymous	EN	Yes	56	Male	$30,000 - $59,999	Public setting on paper	No							No					Yes	1-5	Video appointment from home,Telephone appointment	Primary Care visit (family medicine, internal medicine, etc.)		Utilized telehealth roughly the same before and after November 2021	No					Somewhat disagree	Neither agree nor disagree	Neither agree nor disagree	Yes	Primary Care visit (family medicine, internal medicine, etc.)
2023-10-16 12:17:25	2023-10-16 12:20:05	IP Address	63.134.141.71	100	159	True	2023-10-16 12:20:06	R_7WFclWnh41K8sBr					39.4642	-87.3531	anonymous	EN	Yes	68	Female	less than $30,000	Public setting on paper	No							No					No						No					Neither agree nor disagree	Strongly disagree	Somewhat agree	No
2024-11-11 18:28:19	2024-11-11 18:36:20	IP Address	103.188.234.171	42	481	False	2024-11-18 18:36:22	R_4KHkzG8PvynvIyd							anonymous	EN
[truncated: 6 more columns]
